# Supplementary material for: Development of the human cancer microRNA network
Source: Silence. 2010 Feb 2;1:6. doi: 10.1186/1758-907X-1-6 (PMC2835996; doi:10.1186/1758-907X-1-6)
Supplement: Additional file 1 — Table S1 - Cancer-miRNA Network. A complete list of all the miRNAs involved in different cancer types is provided in Table S1. The table contains the information of cancer type, corresponding miRNA, miRNA's chromosomal location with start and end points, miRNA's expression pattern, technique used to measure the expression level, fold change, P value, cancerous samples and cell lines used in the experiment, non-cancerous samples and cell types, article references and pubmed ids. [file 1758-907X-1-6-S1.XLS]

## Sheet: Sheet1
Supplementary Table S1 - cancer-miRNA network
Quality control description	miRNA	Cancer Type	Chromosome	Start	End	Expression	Technique used to measure the expression level	Mean fold-change	p-value	Cancerous samples and cell lines	Non-cancerous samples and cell types	reference	References (PMID)
Rechecked by a colleague	hsa-let-7a	CNS				Down regulated	RT-PCR	2.7 fold reduction		59 tumor cell lines derived from Melanoma and from cancers of the Gastrointestinal tract, Kidney, Ovary, Breast, Prostate, Lung and Central Nervous System and Leukemia.	A set of 13 corresponding normal tissues	Gaur et al., Cancer Res., 2007	17363563
Rechecked by a colleague	hsa-let-7a	Hematologic				Down regulated	RT-PCR	5.7 fold reduction		59 tumor cell lines derived from Melanoma and from cancers of the Gastrointestinal tract, Kidney, Ovary, Breast, Prostate, Lung and Central Nervous System and Leukemia.	A set of 13 corresponding normal tissues	Gaur et al., Cancer Res., 2007	17363563
Rechecked by a colleague	hsa-let-7a	Melanoma				Down regulated	qRT-PCR	1.4 fold reduction (log10)		Samples from 10 primary malignant melanomas	Samples from 10 benign melanocytic nevi	Schultz et al., Cell Research, 2008	18379589
Rechecked by a colleague	hsa-let-7a-1	Bladder (Urothelial)	9	96938239	96938318	Deleted						Calin et al., PNAS, 2004	14973191
Rechecked by a colleague	hsa-let-7a-1	Colon	9	96938239	96938318	Down regulated	qRT-PCR and Western blotting			Colon tumor tissues. Human malignant cell lines such as, Colon- SW480, DLD-1, COLO101; Myeloid leukemia- HL60; Monocytic leukemia- U937; T-cell leukemia- Jurkat; Prostate- PC3, LNCaP; Neuroblastoma- SH-SY5Y; Cervical- Hela; Hepatic- HuH7;	Tumor adjacent normal colon tissues	Akao et al., Biol. Pharm. Bull., 2006	16651716
Rechecked by a colleague	hsa-let-7a-1	Lung	9	96938239	96938318	Down regulated	Northern blotting, RT-PCR			143 nonsmall cell lung carcinoma tissues such as Adenocarcinomas- 105, Squamous cell carcinomas- 25, Large cell carcinomas- 9, Adenosquamous cell carcinomas- 4 and human Lung cancer cell lines.	Normal lung tissues and cell types.	Takamizawa et al., Cancer Research, 2004	15172979
Rechecked by a colleague	hsa-let-7a-1	Uterus/Endometrial_cancer	9	96938239	96938318	Up regulated	Microarray, qRT-PCR	At least 2 fold increase	2.92X10-9	55 Human uterine Leiomyomas.	55 Human uterine Leiomyomas matched myometrium	Wang et al., Genes, chromosomes & cancer, 2007	17243163
Rechecked by a colleague	hsa-let-7a-2	Breast	11	122017230	122017301	Down regulated/ Deleted						Calin et al., PNAS, 2004	14973191
Rechecked by a colleague	hsa-let-7a-2	Cervical	11	122017230	122017301	Deleted						Calin et al., PNAS, 2004	14973191
Rechecked by a colleague	hsa-let-7a-2	Colon	11	122017230	122017301	Down regulated	qRT-PCR and Western blotting			Colon tumor tissues. Human malignant cell lines such as, Colon- SW480, DLD-1, COLO101; Myeloid leukemia- HL60; Monocytic leukemia- U937; T-cell leukemia- Jurkat; Prostate- PC3, LNCaP; Neuroblastoma- SH-SY5Y; Cervical- Hela; Hepatic- HuH7;	Tumor adjacent normal colon tissues	Akao et al., Biol. Pharm. Bull., 2006	16651716
Rechecked by a colleague	hsa-let-7a-2	Lung	11	122017230	122017301	Down regulated/ Deleted	Microarray (16103053)		1.94X10-2 (16103053)	76 primary brerast tumor tissues. Breast cancer cell lines are: Hs578-T, MCF7, T47D, BT20, SK-BR-3, HBL100, HCC2218, MDA-MB-175, MDA-MB-231, MDA-MB-361, MDA-MB-435, MDAMB- 436, MDA-MB-453, and MDA-MB-468 (16103053).	6 pools of 5 normal breast tissues each and 4 additional single breast tissues (16103053).	Calin et al., PNAS, 2004, Iorio et al., Cancer Res., 2005	14973191, 16103053
Rechecked by a colleague	hsa-let-7a-2	Ovary	11	122017230	122017301	Deleted						Calin et al., PNAS, 2004	14973191
Rechecked by a colleague	hsa-let-7a-3	Breast	22	46508629	46508702	Down regulated	Microarray		4.19X10-2	76 primary brerast tumor tissues. Breast cancer cell lines are: Hs578-T, MCF7, T47D, BT20, SK-BR-3, HBL100, HCC2218, MDA-MB-175, MDA-MB-231, MDA-MB-361, MDA-MB-435, MDAMB- 436, MDA-MB-453, and MDA-MB-468.	6 pools of 5 normal breast tissues each and 4 additional single breast tissues.	Iorio et al., Cancer Res., 2005	16103053
Rechecked by a colleague	hsa-let-7a-3	Colon	22	46508629	46508702	Down regulated	qRT-PCR and Western blotting			Colon tumor tissues. Human malignant cell lines such as, Colon- SW480, DLD-1, COLO101; Myeloid leukemia- HL60; Monocytic leukemia- U937; T-cell leukemia- Jurkat; Prostate- PC3, LNCaP; Neuroblastoma- SH-SY5Y; Cervical- Hela; Hepatic- HuH7;	Tumor adjacent normal colon tissues	Akao et al., Biol. Pharm. Bull., 2006	16651716
Rechecked by a colleague	hsa-let-7b	Cervical	22	46509566	46509648	Down regulated	Direct sequencing		< 10-4	6 human cervical carcinoma cell lines such as: SW756, C4I, C33A, CaSki, SiHa, and ME-180. 29 cervical tumor samples.	5 histopathologically verified normal cervical samples. 29 snap-frozen normal cervical samples.	Liu et al., Cancer Res., 2007	17616659
Rechecked by a colleague	hsa-let-7b	Colon	22	46509566	46509648	Down regulated	qRT-PCR and Western blotting			Colon tumor tissues. Human malignant cell lines such as, Colon- SW480, DLD-1, COLO101; Myeloid leukemia- HL60; Monocytic leukemia- U937; T-cell leukemia- Jurkat; Prostate- PC3, LNCaP; Neuroblastoma- SH-SY5Y; Cervical- Hela; Hepatic- HuH7;	Tumor adjacent normal colon tissues	Akao et al., Biol. Pharm. Bull., 2006	16651716
Rechecked by a colleague	hsa-let-7b	Melanoma	22	46509566	46509648	Down regulated	qRT-PCR	1.2 fold reduction (log10)		Samples from 10 primary malignant melanomas	Samples from 10 benign melanocytic nevi	Schultz et al., Cell Research, 2008	18379589
Rechecked by a colleague	hsa-let-7b	Uterus/Endometrial_cancer	22	46509566	46509648	Up regulated	Microarray, qRT-PCR, Northern blotting	At least 2 fold increase	2.12X10-9	55 Human uterine Leiomyomas.	55 Human uterine Leiomyomas matched myometrium	Wang et al., Genes, chromosomes & cancer, 2007	17243163
Rechecked by a colleague	hsa-let-7c	Cervical	21	17912148	17912231	Down regulated	Direct sequencing		< 10-4	6 human cervical carcinoma cell lines such as: SW756, C4I, C33A, CaSki, SiHa, and ME-180. 29 cervical tumor samples.	5 histopathologically verified normal cervical samples. 29 snap-frozen normal cervical samples.	Liu et al., Cancer Res., 2007	17616659
Rechecked by a colleague	hsa-let-7c	CNS	21	17912148	17912231	Down regulated	RT-PCR	5.3 fold reduction		59 tumor cell lines derived from Melanoma and from cancers of the Gastrointestinal tract, Kidney, Ovary, Breast, Prostate, Lung and Central Nervous System and Leukemia.	A set of 13 corresponding normal tissues	Gaur et al., Cancer Res., 2007	17363563
Rechecked by a colleague	hsa-let-7c	Colon	21	17912148	17912231	Down regulated	RT-PCR	8.4 fold reduction		59 tumor cell lines derived from Melanoma and from cancers of the Gastrointestinal tract, Kidney, Ovary, Breast, Prostate, Lung and Central Nervous System and Leukemia.	A set of 13 corresponding normal tissues	Gaur et al., Cancer Res., 2007	17363563
Rechecked by a colleague	hsa-let-7c	Lung	21	17912148	17912231	Down regulated/ Deleted						Calin et al., PNAS, 2004	14973191
Rechecked by a colleague	hsa-let-7c	Uterus/Endometrial_cancer	21	17912148	17912231	Up regulated	Microarray, qRT-PCR	At least 2 fold increase	3.17X10-9	55 Human uterine Leiomyomas.	55 Human uterine Leiomyomas matched myometrium	Wang et al., Genes, chromosomes & cancer, 2007	17243163
Rechecked by a colleague	hsa-let-7d	Bladder (Urothelial)	9	96941116	96941202	Deleted						Calin et al., PNAS, 2004	14973191
Rechecked by a colleague	hsa-let-7d	Breast	9	96941116	96941202	Down regulated	Microarray		4.61X10-3	76 primary brerast tumor tissues. Breast cancer cell lines are: Hs578-T, MCF7, T47D, BT20, SK-BR-3, HBL100, HCC2218, MDA-MB-175, MDA-MB-231, MDA-MB-361, MDA-MB-435, MDAMB- 436, MDA-MB-453, and MDA-MB-468.	6 pools of 5 normal breast tissues each and 4 additional single breast tissues.	Iorio et al., Cancer Res., 2005	16103053
Rechecked by a colleague	hsa-let-7d	Colon	9	96941116	96941202	Down regulated	qRT-PCR and Western blotting			Colon tumor tissues. Human malignant cell lines such as, Colon- SW480, DLD-1, COLO101; Myeloid leukemia- HL60; Monocytic leukemia- U937; T-cell leukemia- Jurkat; Prostate- PC3, LNCaP; Neuroblastoma- SH-SY5Y; Cervical- Hela; Hepatic- HuH7;	Tumor adjacent normal colon tissues	Akao et al., Biol. Pharm. Bull., 2006	16651716
Rechecked by a colleague	hsa-let-7d	Lung	9	96941116	96941202	Down regulated	Northern blotting, RT-PCR			143 nonsmall cell lung carcinoma tissues such as Adenocarcinomas- 105, Squamous cell carcinomas- 25, Large cell carcinomas- 9, Adenosquamous cell carcinomas- 4 and human Lung cancer cell lines.	Normal lung tissues and cell types.	Takamizawa et al., Cancer Research, 2004	15172979
Rechecked by a colleague	hsa-let-7d	Melanoma	9	96941116	96941202	Down regulated	qRT-PCR	3 fold reduction (log10)		Samples from 10 primary malignant melanomas	Samples from 10 benign melanocytic nevi	Schultz et al., Cell Research, 2008	18379589
Rechecked by a colleague	hsa-let-7d	Uterus/Endometrial_cancer	9	96941116	96941202	Up regulated	Microarray	At least 2 fold increase	3.15X10-9	55 Human uterine Leiomyomas.	55 Human uterine Leiomyomas matched myometrium	Wang et al., Genes, chromosomes & cancer, 2007	17243163
Rechecked by a colleague	hsa-let-7e	CNS	19	52196039	52196117	Down regulated	RT-PCR	10.6 fold reduction		59 tumor cell lines derived from Melanoma and from cancers of the Gastrointestinal tract, Kidney, Ovary, Breast, Prostate, Lung and Central Nervous System and Leukemia.	A set of 13 corresponding normal tissues	Gaur et al., Cancer Res., 2007	17363563
Rechecked by a colleague	hsa-let-7e	Colon	19	52196039	52196117	Down regulated	qRT-PCR and Western blotting			Colon tumor tissues. Human malignant cell lines such as, Colon- SW480, DLD-1, COLO101; Myeloid leukemia- HL60; Monocytic leukemia- U937; T-cell leukemia- Jurkat; Prostate- PC3, LNCaP; Neuroblastoma- SH-SY5Y; Cervical- Hela; Hepatic- HuH7;	Tumor adjacent normal colon tissues	Akao et al., Biol. Pharm. Bull., 2006	16651716
Rechecked by a colleague	hsa-let-7e	Hematologic	19	52196039	52196117	Down regulated	RT-PCR	19.5 fold reduction		59 tumor cell lines derived from Melanoma and from cancers of the Gastrointestinal tract, Kidney, Ovary, Breast, Prostate, Lung and Central Nervous System and Leukemia.	A set of 13 corresponding normal tissues	Gaur et al., Cancer Res., 2007	17363563
Rechecked by a colleague	hsa-let-7e	Melanoma	19	52196039	52196117	Down regulated	qRT-PCR	1.6 fold reduction (log10)		Samples from 10 primary malignant melanomas	Samples from 10 benign melanocytic nevi	Schultz et al., Cell Research, 2008	18379589
Rechecked by a colleague	hsa-let-7e	Uterus/Endometrial_cancer	19	52196039	52196117	Up regulated	Microarray	At least 2 fold increase	3.6X10-8	55 Human uterine Leiomyomas.	55 Human uterine Leiomyomas matched myometrium	Wang et al., Genes, chromosomes & cancer, 2007	17243163
Rechecked by a colleague	hsa-let-7f	CNS				Down regulated	RT-PCR	8.7 fold reduction		59 tumor cell lines derived from Melanoma and from cancers of the Gastrointestinal tract, Kidney, Ovary, Breast, Prostate, Lung and Central Nervous System and Leukemia.	A set of 13 corresponding normal tissues	Gaur et al., Cancer Res., 2007	17363563
Rechecked by a colleague	hsa-let-7f	Colon				Down regulated	RT-PCR	10.9 fold reduction		59 tumor cell lines derived from Melanoma and from cancers of the Gastrointestinal tract, Kidney, Ovary, Breast, Prostate, Lung and Central Nervous System and Leukemia.	A set of 13 corresponding normal tissues	Gaur et al., Cancer Res., 2007	17363563
Rechecked by a colleague	hsa-let-7f-1	Bladder (Urothelial)	9	96938629	96938715	Deleted						Calin et al., PNAS, 2004	14973191
Rechecked by a colleague	hsa-let-7f-1	Lung	9	96938629	96938715	Down regulated	Northern blotting, RT-PCR (15172979)			143 nonsmall cell lung carcinoma tissues such as Adenocarcinomas- 105, Squamous cell carcinomas- 25, Large cell carcinomas- 9, Adenosquamous cell carcinomas- 4 and human Lung cancer cell lines (15172979).	Normal lung tissues and cell types (15172979).	Takamizawa et al., Cancer Research, 2004	15172979
Rechecked by a colleague	hsa-let-7f-1	Uterus/Endometrial_cancer	9	96938629	96938715	Up regulated	Microarray	At least 2 fold increase	2.83X10-8	55 Human uterine Leiomyomas.	55 Human uterine Leiomyomas matched myometrium	Wang et al., Genes, chromosomes & cancer, 2007	17243163
Rechecked by a colleague	hsa-let-7f-2	Breast	X	53584153	53584235	Down regulated	Microarray		6.57X10-3	76 primary brerast tumor tissues. Breast cancer cell lines are: Hs578-T, MCF7, T47D, BT20, SK-BR-3, HBL100, HCC2218, MDA-MB-175, MDA-MB-231, MDA-MB-361, MDA-MB-435, MDAMB- 436, MDA-MB-453, and MDA-MB-468.	6 pools of 5 normal breast tissues each and 4 additional single breast tissues.	Iorio et al., Cancer Res., 2005	16103053
Rechecked by a colleague	hsa-let-7f-2	Colon	X	53584153	53584235	Down regulated	qRT-PCR and Western blotting			Colon tumor tissues. Human malignant cell lines such as, Colon- SW480, DLD-1, COLO101; Myeloid leukemia- HL60; Monocytic leukemia- U937; T-cell leukemia- Jurkat; Prostate- PC3, LNCaP; Neuroblastoma- SH-SY5Y; Cervical- Hela; Hepatic- HuH7;	Tumor adjacent normal colon tissues	Akao et al., Biol. Pharm. Bull., 2006	16651716
Rechecked by a colleague	hsa-let-7f-2	Kidney	X	53584153	53584235	Up regulated	Microarray	1.21 fold increase	0	Carcinoma- 20, Benign renal tumor- 4	Normal parenchyma- 3	Gottardo et al., Urology oncology 2007	17826655
Rechecked by a colleague	hsa-let-7g	Breast	3	52302294	52302377	Deleted						Calin et al., PNAS, 2004	14973191
Rechecked by a colleague	hsa-let-7g	CNS	3	52302294	52302377	Down regulated	RT-PCR	7.3 fold reduction		59 tumor cell lines derived from Melanoma and from cancers of the Gastrointestinal tract, Kidney, Ovary, Breast, Prostate, Lung and Central Nervous System and Leukemia.	A set of 13 corresponding normal tissues	Gaur et al., Cancer Res., 2007	17363563
Rechecked by a colleague	hsa-let-7g	Lung	3	52302294	52302377	Deleted						Calin et al., PNAS, 2004	14973191
Rechecked by a colleague	hsa-let-7g	Melanoma	3	52302294	52302377	Down regulated	qRT-PCR	4.2 fold reduction (log10)		Samples from 10 primary malignant melanomas	Samples from 10 benign melanocytic nevi	Schultz et al., Cell Research, 2008	18379589
Rechecked by a colleague	hsa-let-7i	Breast	12	62997466	62997549	Up regulated	Microarray		3.38X10-2	76 primary brerast tumor tissues. Breast cancer cell lines are: Hs578-T, MCF7, T47D, BT20, SK-BR-3, HBL100, HCC2218, MDA-MB-175, MDA-MB-231, MDA-MB-361, MDA-MB-435, MDAMB- 436, MDA-MB-453, and MDA-MB-468.	6 pools of 5 normal breast tissues each and 4 additional single breast tissues.	Iorio et al., Cancer Res., 2005	16103053
Rechecked by a colleague	hsa-let-7i	Colon	12	62997466	62997549	Down regulated	qRT-PCR and Western blotting			Colon tumor tissues. Human malignant cell lines such as, Colon- SW480, DLD-1, COLO101; Myeloid leukemia- HL60; Monocytic leukemia- U937; T-cell leukemia- Jurkat; Prostate- PC3, LNCaP; Neuroblastoma- SH-SY5Y; Cervical- Hela; Hepatic- HuH7;	Tumor adjacent normal colon tissues	Akao et al., Biol. Pharm. Bull., 2006	16651716
Rechecked by a colleague	hsa-let-7i	Lung	12	62997466	62997549	Down regulated	Northern blotting, RT-PCR			143 nonsmall cell lung carcinoma tissues such as Adenocarcinomas- 105, Squamous cell carcinomas- 25, Large cell carcinomas- 9, Adenosquamous cell carcinomas- 4 and human Lung cancer cell lines.	Normal lung tissues and cell types.	Takamizawa et al., Cancer Research, 2004	15172979
Rechecked by a colleague	hsa-miR-1	CNS	20	61151513	61151583	Down regulated	RT-PCR	120 fold reduction		59 tumor cell lines derived from Melanoma and from cancers of the Gastrointestinal tract, Kidney, Ovary, Breast, Prostate, Lung and Central Nervous System and Leukemia.	A set of 13 corresponding normal tissues	Gaur et al., Cancer Res., 2007	17363563
Rechecked by a colleague	hsa-miR-1	Hematologic	20	61151513	61151583	Down regulated	RT-PCR	148 fold reduction		59 tumor cell lines derived from Melanoma and from cancers of the Gastrointestinal tract, Kidney, Ovary, Breast, Prostate, Lung and Central Nervous System and Leukemia.	A set of 13 corresponding normal tissues	Gaur et al., Cancer Res., 2007	17363563
Rechecked by a colleague	hsa-miR-100	Breast	11	122022937	122023016	Deleted						Calin et al., PNAS, 2004	14973191
Rechecked by a colleague	hsa-miR-100	Cervical	11	122022937	122023016	Deleted						Calin et al., PNAS, 2004	14973191
Rechecked by a colleague	hsa-miR-100	HCC/Liver	11	122022937	122023016	Up regulated	qRT-PCR	2.14 fold increase				Varnholt et al., Hepatology, 2008	18307259
Rechecked by a colleague	hsa-miR-100	Lung	11	122022937	122023016	Deleted						Calin et al., PNAS, 2004	14973191
Rechecked by a colleague	hsa-mir-100	Ovary	11	122022937	122023016	Deleted						Calin et al., PNAS, 2004	14973191
Rechecked by a colleague	hsa-miR-100	Pancreas	11	122022937	122023016	Up regulated	Microarray	2.49 fold increase		Samples from 65 pancreatic adenocarcinoma and 42 chronic pancreatitis patients.	Normal pancreatic tissues	Bloomston et al., JAMA, 2007.	17473300
Rechecked by a colleague	hsa-miR-100	Uterus/Endometrial_cancer	11	122022937	122023016	Up regulated	Microarray	At least 2 fold increase	1.43X10-8	55 Human uterine Leiomyomas.	55 Human uterine Leiomyomas matched myometrium	Wang et al., Genes, chromosomes & cancer, 2007	17243163
Rechecked by a colleague	hsa-miR-100-1	Pancreas	1	65524117	65524191	Up regulated	Microarray	2.27 fold increase		Samples from 65 pancreatic adenocarcinoma and 42 chronic pancreatitis patients.	Normal pancreatic tissues	Bloomston et al., JAMA, 2007.	17473300
Rechecked by a colleague	hsa-miR-101-1	Breast	1	65524117	65524191	Deleted/ Down regulated	Microarray		4.13X10-3 (16103053)	76 primary brerast tumor tissues. Breast cancer cell lines are: Hs578-T, MCF7, T47D, BT20, SK-BR-3, HBL100, HCC2218, MDA-MB-175, MDA-MB-231, MDA-MB-361, MDA-MB-435, MDAMB- 436, MDA-MB-453, and MDA-MB-468 (16103053).	6 pools of 5 normal breast tissues each and 4 additional single breast tissues (16103053).	Yanaihara et al., Cancer cell, 2006, Iorio et al., Cancer Res., 2005	16530703, 16103053
Rechecked by a colleague	hsa-miR-101-1	Lung	1	65524117	65524191	Down regulated	Microarray		8.4X10-4	104 primary lung cancerous tissues	104 primary lung cancer corresponding non cancerous lung tissues	Yanaihara et al., Cancer cell, 2006	16530703
Rechecked by a colleague	hsa-miR-101-1	Ovary	1	65524117	65524191	Deleted						Yanaihara et al., Cancer cell, 2006	16530703
Rechecked by a colleague	hsa-miR-103	CNS				Down regulated	RT-PCR	5.4 fold reduction		59 tumor cell lines derived from Melanoma and from cancers of the Gastrointestinal tract, Kidney, Ovary, Breast, Prostate, Lung and Central Nervous System and Leukemia.	A set of 13 corresponding normal tissues	Gaur et al., Cancer Res., 2007	17363563
Rechecked by a colleague	hsa-miR-103-1	Bladder (Urothelial)	5	167987901	167987978	Up regulated	Microarray	1.47 fold increase	0.004	Urothelial carcinoma- 25	Normal mucosa- 2	Gottardo et al., Urology oncology 2007	17826655
Rechecked by a colleague	hsa-miR-103-2	Pancreas	20	3898141	3898218	Up regulated	Microarray	2.28 fold increase		Samples from 65 pancreatic adenocarcinoma and 42 chronic pancreatitis patients.	Normal pancreatic tissues	Bloomston et al., JAMA, 2007.	17473300
Rechecked by a colleague	hsa-miR-106a	Colon	X	133304228	133304308	Up regulated	Microarray		2.5X10-3	lung, breast, stomach, prostate, colon and pancreatic tumor tissue.	lung, breast, stomach, prostate, colon and pancreatic normal tissue.	Volinia et al., PNAS, 2006	16461460
Rechecked by a colleague	hsa-miR-106a	Lung	X	133304228	133304308	Up regulated	Microarray (16530703), Northern blotting (16266980)	12-fold increase in small lung cancer cell line SK-LC-2 (16266980).	6.2X10-5(16530703)	104 primary lung cancerous tissues (16530703). 19 lung cancer cell lines viz. A549, ACC-LC-94, SK-LC-3, A427, ACC-LC-319, SK-LC-7, SK-LC-10, NCI-H460, Calu6, Calu1, SK-MES-1, ACC-LC-176, PC1, PC10, ACC-LC-97, ACC-LC-76, ACC-LC-48, ACC-LC-172, SK-LC-2 (16266980).	104 primary lung cancer corresponding non cancerous lung tissues (16530703). 11 normal lung tissues and 2 immortalized lung epithelial cell lines, HPL1D and BEAS-2B (16266980).	Yanaihara et al., Cancer cell, 2006, Hayashita et al., Cancer Res., 2005	16530703, 16266980
Rechecked by a colleague	hsa-mir-106a	Ovary	X	133304228	133304308	Deleted						Calin et al., PNAS, 2004	14973191
Rechecked by a colleague	hsa-mir-106a	Pancreas	X	133304228	133304308	Up regulated	Microarray(16461460)		2.5X10-3 (16461460)	lung, breast, stomach, prostate, colon and pancreatic tumor tissue (16461460).	lung, breast, stomach, prostate, colon and pancreatic normal tissue (16461460).	Volinia et al., PNAS, 2006	16461460
Rechecked by a colleague	hsa-miR-106a	Prostate	X	133304228	133304308	Up regulated	Microarray		2.5X10-3	lung, breast, stomach, prostate, colon and pancreatic tumor tissue.	lung, breast, stomach, prostate, colon and pancreatic normal tissue.	Volinia et al., PNAS, 2006	16461460
Rechecked by a colleague	hsa-miR-106b	Lung	7	99691616	99691697	Up regulated	Northern blotting	12-fold increase in small lung cancer cell line SK-LC-2.		19 lung cancer cell lines viz. A549, ACC-LC-94, SK-LC-3, A427, ACC-LC-319, SK-LC-7, SK-LC-10, NCI-H460, Calu6, Calu1, SK-MES-1, ACC-LC-176, PC1, PC10, ACC-LC-97, ACC-LC-76, ACC-LC-48, ACC-LC-172, SK-LC-2.	11 normal lung tissues and 2 immortalized lung epithelial cell lines, HPL1D and BEAS-2B.	Hayashita et al., Cancer Res., 2005	16266980
Rechecked by a colleague	hsa-miR-107	CNS	10	91352504	91352584	Down regulated	RT-PCR	8.75 fold reduction		59 tumor cell lines derived from Melanoma and from cancers of the Gastrointestinal tract, Kidney, Ovary, Breast, Prostate, Lung and Central Nervous System and Leukemia.	A set of 13 corresponding normal tissues	Gaur et al., Cancer Res., 2007	17363563
Rechecked by a colleague	hsa-miR-107	Colon	10	91352504	91352584	Up regulated	Microarray		2.5X10-3	lung, breast, stomach, prostate, colon and pancreatic tumor tissue.	lung, breast, stomach, prostate, colon and pancreatic normal tissue.	Volinia et al., PNAS, 2006	16461460
Rechecked by a colleague	hsa-miR-107	Pancreas	10	91352504	91352584	Up regulated	Microarray	2.28 fold increase (17473300)	2.5X10-3 (16461460)	Samples from 65 pancreatic adenocarcinoma and 42 chronic pancreatitis patients (17473300). lung, breast, stomach, prostate, colon and pancreatic tumor tissue (16461460).	Normal pancreatic tissues (17473300). lung, breast, stomach, prostate, colon and pancreatic normal tissue (16461460).	Bloomston et al., JAMA, 2007. Volinia et al., PNAS, 2006	17473300, 16461460
Rechecked by a colleague	hsa-mir-107	Stomach	10	91352504	91352584	Up regulated	Microarray		2.5X10-3	lung, breast, stomach, prostate, colon and pancreatic tumor tissue.	lung, breast, stomach, prostate, colon and pancreatic normal tissue.	Volinia et al., PNAS, 2006	16461460
Rechecked by a colleague	hsa-miR-10a	CNS	17	46657200	46657309	Up regulated	RT-PCR	136 fold increase		59 tumor cell lines derived from Melanoma and from cancers of the Gastrointestinal tract, Kidney, Ovary, Breast, Prostate, Lung and Central Nervous System and Leukemia.	A set of 13 corresponding normal tissues	Gaur et al., Cancer Res., 2007	17363563
Rechecked by a colleague	hsa-miR-10a	HCC/Liver	17	46657200	46657309	Up regulated	qRT-PCR	2.14 fold increase				Varnholt et al., Hepatology, 2008	18307259
Rechecked by a colleague	hsa-miR-10a	Hematologic	17	46657200	46657309	Down regulated	RT-PCR	12.8 fold reduction		59 tumor cell lines derived from Melanoma and from cancers of the Gastrointestinal tract, Kidney, Ovary, Breast, Prostate, Lung and Central Nervous System and Leukemia.	A set of 13 corresponding normal tissues	Gaur et al., Cancer Res., 2007	17363563
Rechecked by a colleague	hsa-miR-10a	Pancreas	17	46657200	46657309	Up regulated	Microarray	2.67 fold increase		Samples from 65 pancreatic adenocarcinoma and 42 chronic pancreatitis patients.	Normal pancreatic tissues	Bloomston et al., JAMA, 2007.	17473300
Rechecked by a colleague	hsa-miR-10b	Breast	2	177015031	177015140	Down regulated	Microarray		4.49X10-2	76 primary brerast tumor tissues. Breast cancer cell lines are: Hs578-T, MCF7, T47D, BT20, SK-BR-3, HBL100, HCC2218, MDA-MB-175, MDA-MB-231, MDA-MB-361, MDA-MB-435, MDAMB- 436, MDA-MB-453, and MDA-MB-468.	6 pools of 5 normal breast tissues each and 4 additional single breast tissues.	Iorio et al., Cancer Res., 2005	16103053
Rechecked by a colleague	hsa-miR-10b	Pancreas	2	177015031	177015140	Up regulated	Microarray	2.40 fold increase		Samples from 65 pancreatic adenocarcinoma and 42 chronic pancreatitis patients.	Normal pancreatic tissues	Bloomston et al., JAMA, 2007.	17473300
Rechecked by a colleague	hsa-miR-122	HCC/Liver	18	56118306	56118390	Up regulated	qRT-PCR	> 2 fold increase				Varnholt et al., Hepatology, 2008	18307259
Rechecked by a colleague	hsa-miR-122a	Breast				Up regulated	Microarray		3.43X10-3	76 primary brerast tumor tissues. Breast cancer cell lines are: Hs578-T, MCF7, T47D, BT20, SK-BR-3, HBL100, HCC2218, MDA-MB-175, MDA-MB-231, MDA-MB-361, MDA-MB-435, MDAMB- 436, MDA-MB-453, and MDA-MB-468.	6 pools of 5 normal breast tissues each and 4 additional single breast tissues.	Iorio et al., Cancer Res., 2005	16103053
Rechecked by a colleague	hsa-mir-123	Lung				Deleted						Calin et al., PNAS, 2004	14973191
Rechecked by a colleague	hsa-miR-124a	CNS				Down regulated	RT-PCR	2779 fold reduction		59 tumor cell lines derived from Melanoma and from cancers of the Gastrointestinal tract, Kidney, Ovary, Breast, Prostate, Lung and Central Nervous System and Leukemia.	A set of 13 corresponding normal tissues	Gaur et al., Cancer Res., 2007	17363563
Rechecked by a colleague	hsa-miR-124a	Colon				Down regulated	RT-PCR	Patients samples (log10)= -0.64 fold reduction, Cell lines (log10)= -1.11 fold reduction.		Colorectal tumor tissues, 15 Colorectal cancer cell lines viz., HCT15, RKO, DLD1, Lovo, LS411, SW1417, Caco2, LS513, SW1116, HCT116, SW480, Colo320, SW620, WiDR and LS174.	Normal colorectal tissues, Human normal colon cell type- CDC18Co.	Bandrés et al., Molecular Cancer, 2006	16854228
Rechecked by a colleague	hsa-mir-124a-1	Lung	8	9760898	9760982	Down regulated	Microarray		1.23X10-5	104 primary lung cancerous tissues	104 primary lung cancer corresponding non cancerous lung tissues	Yanaihara et al., Cancer cell, 2006	16530703
Rechecked by a colleague	hsa-mir-124a-3	Lung	20	61809852	61809938	Down regulated						Dalmy and Edwards., Oncogene, 2006	17028596
Rechecked by a colleague	hsa-miR-125a	Breast	19	52196507	52196592	Up regulated	Microarray		3.28X10-3	76 primary brerast tumor tissues. Breast cancer cell lines are: Hs578-T, MCF7, T47D, BT20, SK-BR-3, HBL100, HCC2218, MDA-MB-175, MDA-MB-231, MDA-MB-361, MDA-MB-435, MDAMB- 436, MDA-MB-453, and MDA-MB-468.	6 pools of 5 normal breast tissues each and 4 additional single breast tissues.	Iorio et al., Cancer Res., 2005	16103053
Rechecked by a colleague	hsa-miR-125a	CNS	19	52196507	52196592	Down regulated	RT-PCR	3.2 fold reduction		59 tumor cell lines derived from Melanoma and from cancers of the Gastrointestinal tract, Kidney, Ovary, Breast, Prostate, Lung and Central Nervous System and Leukemia.	A set of 13 corresponding normal tissues	Gaur et al., Cancer Res., 2007	17363563
Rechecked by a colleague	hsa-miR-125a	HCC/Liver	19	52196507	52196592	Down regulated	Microarray and Northern blotting(16331254)		8.4X10-4(16331254)	25 samples surgically resected from HCC. 9 samples from chronic hepatitis type C obtained by fine needle biopsy.	25 normal normal Liver tissue samples	Murakami et al., Oncogene, 2006	16331254
Rechecked by a colleague	hsa-miR-125a	Hematologic	19	52196507	52196592	Down regulated	RT-PCR	8.8 fold reduction		59 tumor cell lines derived from Melanoma and from cancers of the Gastrointestinal tract, Kidney, Ovary, Breast, Prostate, Lung and Central Nervous System and Leukemia.	A set of 13 corresponding normal tissues	Gaur et al., Cancer Res., 2007	17363563
Rechecked by a colleague	hsa-miR-125a	Lung	19	52196507	52196592	Down regulated	Microarray		9.93X10-4	104 primary lung cancerous tissues	104 primary lung cancer corresponding non cancerous lung tissues	Yanaihara et al., Cancer cell, 2006	16530703
Rechecked by a colleague	hsa-miR-125a	Pancreas	19	52196507	52196592	Up regulated	Microarray	2.09 fold increase		Samples from 65 pancreatic adenocarcinoma and 42 chronic pancreatitis patients.	Normal pancreatic tissues	Bloomston et al., JAMA, 2007.	17473300
Rechecked by a colleague	hsa-miR-125a	Uterus/Endometrial_cancer	19	52196507	52196592	Up regulated	Microarray	At least 2 fold increase	2.99X10-8	55 Human uterine Leiomyomas.	55 Human uterine Leiomyomas matched myometrium	Wang et al., Genes, chromosomes & cancer, 2007	17243163
Rechecked by a colleague	hsa-miR-125a-prec	Lung	19	52196507	52196592	Down regulated	Microarray		1.43X10-4	104 primary lung cancerous tissues	104 primary lung cancer corresponding non cancerous lung tissues	Yanaihara et al., Cancer cell, 2006	16530703
Rechecked by a colleague	hsa-miR-125b	Breast	11	121970465	121970552	Down regulated	Microarray		2.65X10-3	76 primary brerast tumor tissues. Breast cancer cell lines are: Hs578-T, MCF7, T47D, BT20, SK-BR-3, HBL100, HCC2218, MDA-MB-175, MDA-MB-231, MDA-MB-361, MDA-MB-435, MDAMB- 436, MDA-MB-453, and MDA-MB-468.	6 pools of 5 normal breast tissues each and 4 additional single breast tissues.	Iorio et al., Cancer Res., 2005	16103053
Rechecked by a colleague	hsa-miR-125b	Cervical	11	121970465	121970552	Deleted						Calin et al., PNAS, 2004	14973191
Rechecked by a colleague	hsa-miR-125b	CNS	11	121970465	121970552	Down regulated	RT-PCR	6.8 fold reduction		59 tumor cell lines derived from Melanoma and from cancers of the Gastrointestinal tract, Kidney, Ovary, Breast, Prostate, Lung and Central Nervous System and Leukemia.	A set of 13 corresponding normal tissues	Gaur et al., Cancer Res., 2007	17363563
Rechecked by a colleague	hsa-miR-125b	Colon	11	121970465	121970552	Down regulated	RT-PCR	20 fold reduction		59 tumor cell lines derived from Melanoma and from cancers of the Gastrointestinal tract, Kidney, Ovary, Breast, Prostate, Lung and Central Nervous System and Leukemia.	A set of 13 corresponding normal tissues	Gaur et al., Cancer Res., 2007	17363563
Rechecked by a colleague	hsa-miR-125b	HCC/Liver	11	121970465	121970552	Up regulated						Varnholt et al., Hepatology, 2008	18307259
Rechecked by a colleague	hsa-miR-125b	Hematologic	11	121970465	121970552	Down regulated	RT-PCR	17.8 fold reduction		59 tumor cell lines derived from Melanoma and from cancers of the Gastrointestinal tract, Kidney, Ovary, Breast, Prostate, Lung and Central Nervous System and Leukemia.	A set of 13 corresponding normal tissues	Gaur et al., Cancer Res., 2007	17363563
Rechecked by a colleague	hsa-miR-125b	Lung	11	121970465	121970552	deletion						Calin et al., PNAS, 2004	14973191
Rechecked by a colleague	hsa-miR-125b	Ovary	11	121970465	121970552	deletion/ Down regulated	Microarray, Northern blotting(17875710)	3.13 fold reduction		69 malignant tissues, all ovarian epithelial carcinomas, including serous- 31, endometrioid-8, clear cell-4, Poorly differentiated-9, mucinous carcinomas-1 . Ovarian cancer cell lines- IGROV1, OAW-42, OVCAR3, OVCAR8, and SKOV3.	Normal Ovarian tissue- 15.	Calin et al., 2004, Iorio et al., Cancer Res., 2007	14973191, 17875710
Rechecked by a colleague	hsa-miR-125b	Pancreas	11	121970465	121970552	Up regulated	Microarray	2.03 fold increase		Samples from 65 pancreatic adenocarcinoma and 42 chronic pancreatitis patients.	Normal pancreatic tissues	Bloomston et al., JAMA, 2007.	17473300
Rechecked by a colleague	hsa-miR-125b	Uterus/Endometrial_cancer	11	121970465	121970552	Up regulated	Microarray	At least 2 fold increase	1.84X10-8	55 Human uterine Leiomyomas.	55 Human uterine Leiomyomas matched myometrium	Wang et al., Genes, chromosomes & cancer, 2007	17243163
Rechecked by a colleague	hsa-miR-125b-2	Breast	21	17962557	17962645	Down regulated	Microarray		2.33X10-3	76 primary brerast tumor tissues. Breast cancer cell lines are: Hs578-T, MCF7, T47D, BT20, SK-BR-3, HBL100, HCC2218, MDA-MB-175, MDA-MB-231, MDA-MB-361, MDA-MB-435, MDAMB- 436, MDA-MB-453, and MDA-MB-468.	6 pools of 5 normal breast tissues each and 4 additional single breast tissues.	Iorio et al., Cancer Res., 2005	16103053
Rechecked by a colleague	hsa-miR-126	CNS	9	139565054	139565138	Down regulated	RT-PCR	28.1 fold reduction		59 tumor cell lines derived from Melanoma and from cancers of the Gastrointestinal tract, Kidney, Ovary, Breast, Prostate, Lung and Central Nervous System and Leukemia.	A set of 13 corresponding normal tissues	Gaur et al., Cancer Res., 2007	17363563
Rechecked by a colleague	hsa-miR-126	Colon	9	139565054	139565138	Down regulated	RT-PCR	348.7 fold reduction		59 tumor cell lines derived from Melanoma and from cancers of the Gastrointestinal tract, Kidney, Ovary, Breast, Prostate, Lung and Central Nervous System and Leukemia.	A set of 13 corresponding normal tissues	Gaur et al., Cancer Res., 2007	17363563
Rechecked by a colleague	hsa-miR-126	HCC/Liver	9	139565054	139565138	Down regulated						Yanaihara et al., Cancer cell, 2006	16530703
Rechecked by a colleague	hsa-miR-126	Hematologic	9	139565054	139565138	Down regulated	RT-PCR	21.9 fold reduction		59 tumor cell lines derived from Melanoma and from cancers of the Gastrointestinal tract, Kidney, Ovary, Breast, Prostate, Lung and Central Nervous System and Leukemia.	A set of 13 corresponding normal tissues	Gaur et al., Cancer Res., 2007	17363563
Rechecked by a colleague	hsa-miR-126	Lung	9	139565054	139565138	Down regulated	Microarray		7X10-7	104 primary lung cancerous tissues	104 primary lung cancer corresponding non cancerous lung tissues	Yanaihara et al., Cancer cell, 2006	16530703
Rechecked by a colleague	hsa-miR-126*	CNS	9	139565054	139565138	Down regulated	RT-PCR	28.3 fold reduction		59 tumor cell lines derived from Melanoma and from cancers of the Gastrointestinal tract, Kidney, Ovary, Breast, Prostate, Lung and Central Nervous System and Leukemia.	A set of 13 corresponding normal tissues	Gaur et al., Cancer Res., 2007	17363563
Rechecked by a colleague	hsa-miR-126*	Colon	9	139565054	139565138	Down regulated	RT-PCR	352 fold reduction		59 tumor cell lines derived from Melanoma and from cancers of the Gastrointestinal tract, Kidney, Ovary, Breast, Prostate, Lung and Central Nervous System and Leukemia.	A set of 13 corresponding normal tissues	Gaur et al., Cancer Res., 2007	17363563
Rechecked by a colleague	hsa-miR-126*	HCC/Liver	9	139565054	139565138	Down regulated						Yanaihara et al., Cancer cell, 2006	16530703
Rechecked by a colleague	hsa-miR-126*	Hematologic	9	139565054	139565138	Down regulated	RT-PCR	22 fold reduction		59 tumor cell lines derived from Melanoma and from cancers of the Gastrointestinal tract, Kidney, Ovary, Breast, Prostate, Lung and Central Nervous System and Leukemia.	A set of 13 corresponding normal tissues	Gaur et al., Cancer Res., 2007	17363563
Rechecked by a colleague	hsa-miR-126*	Lung	9	139565054	139565138	Down regulated	Microarray, Solution hybridization detection method, RT-PCR		<1X10-7	104 primary lung cancerous tissues	104 primary lung cancer corresponding non cancerous lung tissues	Yanaihara et al., Cancer cell, 2006	16530703
Rechecked by a colleague	hsa-miR-128	Glioblastoma				Down regulated	Microarray, Northern blotting		7.98X10-3	Tissue samples are collected from adult patients diagnosed with glioblastoma, astrocytoma grade II - 1, oligoastrocytoma grade III - 1. 10 glioblastoma cell lines such as: DBTRG-05MG, U118, U87, A172, LN18, M059J, M059K, LN229, T98G, and U138MG.	Adult brain tissue samples.	Ciafre et al., BBRC, 2005	16039986
Rechecked by a colleague	hsa-miR-128a	CNS	2	136422967	136423048	Down regulated	RT-PCR	49 fold reduction		59 tumor cell lines derived from Melanoma and from cancers of the Gastrointestinal tract, Kidney, Ovary, Breast, Prostate, Lung and Central Nervous System and Leukemia.	A set of 13 corresponding normal tissues	Gaur et al., Cancer Res., 2007	17363563
Rechecked by a colleague	hsa-miR-128b	ALL	3	35785968	35786051	Up regulated	RT-PCR	436.55 fold increase		Acute lymphoblastic leukemia (ALL) samples from 7 patients diagnosed with ALL of various subtypes including biphenotypic, pro-B, T and B, T and Calla+. Chronic lymphocytic leukemia (CLL) samples from 9 patients diagnosed with CLL.	Normal CD19+ cells.	Zanette et al., Braz J Med Biol Res, 2007	17934639
Rechecked by a colleague	hsa-miR-128b	Breast	3	35785968	35786051	Up regulated	Microarray		1.60X10-2	76 primary brerast tumor tissues. Breast cancer cell lines are: Hs578-T, MCF7, T47D, BT20, SK-BR-3, HBL100, HCC2218, MDA-MB-175, MDA-MB-231, MDA-MB-361, MDA-MB-435, MDAMB- 436, MDA-MB-453, and MDA-MB-468.	6 pools of 5 normal breast tissues each and 4 additional single breast tissues.	Iorio et al., Cancer Res., 2005	16103053
Rechecked by a colleague	hsa-miR-128b	CNS	3	35785968	35786051	Down regulated	RT-PCR	73 fold reduction		59 tumor cell lines derived from Melanoma and from cancers of the Gastrointestinal tract, Kidney, Ovary, Breast, Prostate, Lung and Central Nervous System and Leukemia.	A set of 13 corresponding normal tissues	Gaur et al., Cancer Res., 2007	17363563
Rechecked by a colleague	hsa-miR-128b	Colon	3	35785968	35786051	Up regulated	Microarray		2.5X10-3	lung, breast, stomach, prostate, colon and pancreatic tumor tissue.	lung, breast, stomach, prostate, colon and pancreatic normal tissue.	Volinia et al., PNAS, 2006	16461460
Rechecked by a colleague	hsa-miR-128b	Lung	3	35785968	35786051	Up regulated	Microarray		2.5X10-3	lung, breast, stomach, prostate, colon and pancreatic tumor tissue.	lung, breast, stomach, prostate, colon and pancreatic normal tissue.	Volinia et al., PNAS, 2006	16461460
Rechecked by a colleague	hsa-mir-128b	Pancreas	3	35785968	35786051	Up regulated	Microarray		2.5X10-3	lung, breast, stomach, prostate, colon and pancreatic tumor tissue.	lung, breast, stomach, prostate, colon and pancreatic normal tissue.	Volinia et al., PNAS, 2006	16461460
Rechecked by a colleague	hsa-miR-129	Colon				Down regulated	RT-PCR	Patients samples (log10)= -0.67 fold reduction, Cell lines (log10)= -0.88 fold reduction.		Colorectal tumor tissues, 15 Colorectal cancer cell lines viz., HCT15, RKO, DLD1, Lovo, LS411, SW1417, Caco2, LS513, SW1116, HCT116, SW480, Colo320, SW620, WiDR and LS174.	Normal colorectal tissues, Human normal colon cell type- CDC18Co.	Bandrés et al., Molecular Cancer, 2006	16854228
Rechecked by a colleague	hsa-miR-132	CNS	17	1953202	1953302	Down regulated	RT-PCR	22 fold reduction		59 tumor cell lines derived from Melanoma and from cancers of the Gastrointestinal tract, Kidney, Ovary, Breast, Prostate, Lung and Central Nervous System and Leukemia.	A set of 13 corresponding normal tissues	Gaur et al., Cancer Res., 2007	17363563
Rechecked by a colleague	hsa-miR-132	Colon	17	1953202	1953302	Down regulated	RT-PCR	8.6 fold reduction		59 tumor cell lines derived from Melanoma and from cancers of the Gastrointestinal tract, Kidney, Ovary, Breast, Prostate, Lung and Central Nervous System and Leukemia.	A set of 13 corresponding normal tissues	Gaur et al., Cancer Res., 2007	17363563
Rechecked by a colleague	hsa-miR-132	HCC/Liver	17	1953202	1953302	Deleted						Calin et al., PNAS, 2004	14973191
Rechecked by a colleague	hsa-miR-132	Hematologic	17	1953202	1953302	Down regulated	RT-PCR	12.6 fold reduction		59 tumor cell lines derived from Melanoma and from cancers of the Gastrointestinal tract, Kidney, Ovary, Breast, Prostate, Lung and Central Nervous System and Leukemia.	A set of 13 corresponding normal tissues	Gaur et al., Cancer Res., 2007	17363563
Rechecked by a colleague	hsa-miR-133b	CNS	6	52013721	52013839	Down regulated	RT-PCR	28 fold reduction		59 tumor cell lines derived from Melanoma and from cancers of the Gastrointestinal tract, Kidney, Ovary, Breast, Prostate, Lung and Central Nervous System and Leukemia.	A set of 13 corresponding normal tissues	Gaur et al., Cancer Res., 2007	17363563
Rechecked by a colleague	hsa-miR-133b	Colon	6	52013721	52013839	Down regulated	RT-PCR	636 fold reduction (17363563), Patients samples (log10)= -1.01 fold reduction, Cell lines (log10)= -3.38 fold reduction (16854228).		59 tumor cell lines derived from Melanoma and from cancers of the Gastrointestinal tract, Kidney, Ovary, Breast, Prostate, Lung and Central Nervous System and Leukemia (17363563). Colorectal tumor tissues, 15 Colorectal cancer cell lines viz., HCT15, RKO, DLD1, Lovo, LS411, SW1417, Caco2, LS513, SW1116, HCT116, SW480, Colo320, SW620, WiDR and LS174 (16854228).	A set of 13 corresponding normal tissues (17363563). Normal colorectal tissues, Human normal colon cell type- CDC18Co (16854228).	Gaur et al., Cancer Res., 2007, Bandrés et al., Molecular Cancer, 2006	17363563, 16854228
Rechecked by a colleague	hsa-miR-133b	Hematologic	6	52013721	52013839	Down regulated	RT-PCR	75.6 fold reduction		59 tumor cell lines derived from Melanoma and from cancers of the Gastrointestinal tract, Kidney, Ovary, Breast, Prostate, Lung and Central Nervous System and Leukemia.	A set of 13 corresponding normal tissues	Gaur et al., Cancer Res., 2007	17363563
Rechecked by a colleague	hsa-miR-134	CNS	14	101521024	101521096	Down regulated	RT-PCR	7.25 fold reduction		59 tumor cell lines derived from Melanoma and from cancers of the Gastrointestinal tract, Kidney, Ovary, Breast, Prostate, Lung and Central Nervous System and Leukemia.	A set of 13 corresponding normal tissues	Gaur et al., Cancer Res., 2007	17363563
Rechecked by a colleague	hsa-miR-135-1	Breast				Deleted						Calin et al., PNAS, 2004	14973191
Rechecked by a colleague	hsa-mir-135-1	Lung				Deleted						Calin et al., PNAS, 2004	14973191
Rechecked by a colleague	hsa-miR-135a	CNS				Down regulated	RT-PCR	12.5 fold reduction		59 tumor cell lines derived from Melanoma and from cancers of the Gastrointestinal tract, Kidney, Ovary, Breast, Prostate, Lung and Central Nervous System and Leukemia.	A set of 13 corresponding normal tissues	Gaur et al., Cancer Res., 2007	17363563
Rechecked by a colleague	hsa-miR-135b	Colon	1	205417430	205417526	Up regulated	RT-PCR	Patients samples (log10)= 1.60 fold increase, Cell lines (log10)= 1.78 fold increase.		Colorectal tumor tissues, 15 Colorectal cancer cell lines viz., HCT15, RKO, DLD1, Lovo, LS411, SW1417, Caco2, LS513, SW1116, HCT116, SW480, Colo320, SW620, WiDR and LS174.	Normal colorectal tissues, Human normal colon cell type- CDC18Co.	Bandrés et al., Molecular Cancer, 2006	16854228
Rechecked by a colleague	hsa-miR-136b	Breast	14	101351039	101351120	Up regulated	Microarray		2.42X10-3	76 primary brerast tumor tissues. Breast cancer cell lines are: Hs578-T, MCF7, T47D, BT20, SK-BR-3, HBL100, HCC2218, MDA-MB-175, MDA-MB-231, MDA-MB-361, MDA-MB-435, MDAMB- 436, MDA-MB-453, and MDA-MB-468.	6 pools of 5 normal breast tissues each and 4 additional single breast tissues.	Iorio et al., Cancer Res., 2005	16103053
Rechecked by a colleague	hsa-miR-137	CNS	1	98511626	98511727	Down regulated	RT-PCR	22.6 fold reduction		59 tumor cell lines derived from Melanoma and from cancers of the Gastrointestinal tract, Kidney, Ovary, Breast, Prostate, Lung and Central Nervous System and Leukemia.	A set of 13 corresponding normal tissues	Gaur et al., Cancer Res., 2007	17363563
Rechecked by a colleague	hsa-miR-137	Melanoma	1	98511626	98511727	Over expresed	qRT-PCR, Northern blotting			Human melanoma cell lines - WM1617, WM852, WM793, and A375.		Bemis et al., Cancer Res., 2008	18316599
Rechecked by a colleague	hsa-miR-138	CNS				Down regulated	RT-PCR	22 fold reduction		59 tumor cell lines derived from Melanoma and from cancers of the Gastrointestinal tract, Kidney, Ovary, Breast, Prostate, Lung and Central Nervous System and Leukemia.	A set of 13 corresponding normal tissues	Gaur et al., Cancer Res., 2007	17363563
Rechecked by a colleague	hsa-miR-138-1	Nasopharyngeal/Nasal	3	44155704	44155802	Deleted						Calin et al., PNAS, 2004	14973191
Rechecked by a colleague	hsa-miR-139	CNS	11	72326107	72326174	Down regulated	RT-PCR	860 fold reduction		59 tumor cell lines derived from Melanoma and from cancers of the Gastrointestinal tract, Kidney, Ovary, Breast, Prostate, Lung and Central Nervous System and Leukemia.	A set of 13 corresponding normal tissues	Gaur et al., Cancer Res., 2007	17363563
Rechecked by a colleague	hsa-miR-139	Colon	11	72326107	72326174	Down regulated	RT-PCR	153 fold reduction		59 tumor cell lines derived from Melanoma and from cancers of the Gastrointestinal tract, Kidney, Ovary, Breast, Prostate, Lung and Central Nervous System and Leukemia.	A set of 13 corresponding normal tissues	Gaur et al., Cancer Res., 2007	17363563
Rechecked by a colleague	hsa-miR-140	CNS	16	69966984	69967083	Down regulated	RT-PCR	2.7 fold reduction		59 tumor cell lines derived from Melanoma and from cancers of the Gastrointestinal tract, Kidney, Ovary, Breast, Prostate, Lung and Central Nervous System and Leukemia.	A set of 13 corresponding normal tissues	Gaur et al., Cancer Res., 2007	17363563
Rechecked by a colleague	hsa-miR-140	Colon	16	69966984	69967083	Down regulated	RT-PCR	11.4 fold reduction		59 tumor cell lines derived from Melanoma and from cancers of the Gastrointestinal tract, Kidney, Ovary, Breast, Prostate, Lung and Central Nervous System and Leukemia.	A set of 13 corresponding normal tissues	Gaur et al., Cancer Res., 2007	17363563
Rechecked by a colleague	hsa-miR-140	Hematologic	16	69966984	69967083	Down regulated	RT-PCR	3.5 fold reduction		59 tumor cell lines derived from Melanoma and from cancers of the Gastrointestinal tract, Kidney, Ovary, Breast, Prostate, Lung and Central Nervous System and Leukemia.	A set of 13 corresponding normal tissues	Gaur et al., Cancer Res., 2007	17363563
Rechecked by a colleague	hsa-miR-140	Lung	16	69966984	69967083	Down regulated	Microarray		5.1X10-6	104 primary lung cancerous tissues	104 primary lung cancer corresponding non cancerous lung tissues	Yanaihara et al., Cancer cell, 2006	16530703
Rechecked by a colleague	hsa-miR-140	Ovary	16	69966984	69967083	Down regulated	Microarray, RT-PCR	3.51 fold reduction		69 malignant tissues, all ovarian epithelial carcinomas, including serous- 31, endometrioid-8, clear cell-4, Poorly differentiated-9, mucinous carcinomas-1 . Ovarian cancer cell lines- IGROV1, OAW-42, OVCAR3, OVCAR8, and SKOV3.	Normal Ovarian tissue- 15.	Iorio et al., Cancer Res., 2007	17875710
Rechecked by a colleague	hsa-miR-141	Ovary	12	7073260	7073354	Up regulated	Microarray, Northern blotting	6.68 fold increase		70 malignant tissues, all ovarian epithelial carcinomas, including serous- 31, endometrioid-8, clear cell-4, Poorly differentiated-9, mucinous carcinomas-1 . Ovarian cancer cell lines- IGROV1, OAW-42, OVCAR3, OVCAR8, and SKOV3.	Normal Ovarian tissue- 15.	Iorio et al., Cancer Res., 2007	17875710
Rechecked by a colleague	hsa-miR-142-3p	CNS				Down regulated	RT-PCR	8.8 fold reduction		59 tumor cell lines derived from Melanoma and from cancers of the Gastrointestinal tract, Kidney, Ovary, Breast, Prostate, Lung and Central Nervous System and Leukemia.	A set of 13 corresponding normal tissues	Gaur et al., Cancer Res., 2007	17363563
Rechecked by a colleague	hsa-miR-142-5p	CNS				Down regulated	RT-PCR	20 fold reduction		59 tumor cell lines derived from Melanoma and from cancers of the Gastrointestinal tract, Kidney, Ovary, Breast, Prostate, Lung and Central Nervous System and Leukemia.	A set of 13 corresponding normal tissues	Gaur et al., Cancer Res., 2007	17363563
Rechecked by a colleague	hsa-miR-143	Breast	5	148808481	148808586	Down regulated	Microarray		7.11X10-3	76 primary brerast tumor tissues. Breast cancer cell lines are: Hs578-T, MCF7, T47D, BT20, SK-BR-3, HBL100, HCC2218, MDA-MB-175, MDA-MB-231, MDA-MB-361, MDA-MB-435, MDAMB- 436, MDA-MB-453, and MDA-MB-468.	6 pools of 5 normal breast tissues each and 4 additional single breast tissues.	Iorio et al., Cancer Res., 2005	16103053
Rechecked by a colleague	hsa-miR-143	Cervical	5	148808481	148808586	Down regulated	Direct sequencing, Northern blotting		< 10-4	6 human cervical carcinoma cell lines such as: SW756, C4I, C33A, CaSki, SiHa, and ME-180. 29 cervical tumor samples.	5 histopathologically verified normal cervical samples. 29 snap-frozen normal cervical samples.	Liu et al., Cancer Res., 2007	17616659
Rechecked by a colleague	hsa-miR-143	CNS	5	148808481	148808586	Down regulated	RT-PCR	10.2 fold reduction		59 tumor cell lines derived from Melanoma and from cancers of the Gastrointestinal tract, Kidney, Ovary, Breast, Prostate, Lung and Central Nervous System and Leukemia.	A set of 13 corresponding normal tissues	Gaur et al., Cancer Res., 2007	17363563
Rechecked by a colleague	hsa-miR-143	Colon	5	148808481	148808586	Down regulated	Northern blotting (14573789), RT-PCR )17363563, 16969504)	3333 fold reduction (17363563)		Colorectal tumor tissues. Human cell lines such as: Colorectal adenocarcinoma lines, CaCo-2, and LIM1863 organoids, Prostate metastatic carcinoma line - LNCaP, Breast carcinoma lines - MCF-7 and T47-D, Chronic myelogenous leukemia - MEG-01, Cervical - HeLa (14573789). 59 tumor cell lines derived from Melanoma and from cancers of the Gastrointestinal tract, Kidney, Ovary, Breast, Prostate, Lung an…	Corresponding normal mucosa (14573789). A set of 13 corresponding normal tissues (17363563). Corresponding normal tissues (16969504).	Michael et al., Molecular Cancer Research, 2003, Gaur et al., Cancer Res., 2007, Akao et al., Oncology Report, 2006.	14573789, 17363563, 16969504
Rechecked by a colleague	hsa-miR-143	Hematologic	5	148808481	148808586	Down regulated	RT-PCR	214 fold reduction		59 tumor cell lines derived from Melanoma and from cancers of the Gastrointestinal tract, Kidney, Ovary, Breast, Prostate, Lung and Central Nervous System and Leukemia.	A set of 13 corresponding normal tissues	Gaur et al., Cancer Res., 2007	17363563
Rechecked by a colleague	hsa-mir-143	Lung	5	148808481	148808586	Down regulated	Microarray		4X10-7	104 primary lung cancerous tissues	104 primary lung cancer corresponding non cancerous lung tissues	Yanaihara et al., Cancer cell, 2006	16530703
Rechecked by a colleague	hsa-miR-143	Pancreas	5	148808481	148808586	Up regulated	Microarray	2.19 fold increase		Samples from 65 pancreatic adenocarcinoma and 42 chronic pancreatitis patients.	Normal pancreatic tissues	Bloomston et al., JAMA, 2007.	17473300
Rechecked by a colleague	hsa-miR-143	Prostate	5	148808481	148808586	Down regulated	qRT-PCR			Human malignant cell lines Colon- SW480, DLD-1, COLO101, Myeloid leukemia - HL60, monocytic leukemia- U937, T-cell leukemia - Jurkat, Uterine cervix - HeLa, Hepatic- HuH7, Prostate - PC3, LNCaP, Neuroblastoma - SHSY-5Y.	Corresponding normal tissues	Akao et al., Oncology Report, 2006.	16969504
Rechecked by a colleague	hsa-miR-143	Uterus/Endometrial_cancer	5	148808481	148808586	Up regulated	Microarray	At least 2 fold increase	3X10-8	55 Human uterine Leiomyomas.	55 Human uterine Leiomyomas matched myometrium	Wang et al., Genes, chromosomes & cancer, 2007	17243163
Rechecked by a colleague	hsa-miR-144	Uterus/Endometrial_cancer	17	27188551	27188636	Down regulated	Microarray	At least 2 fold reduction	1.53X10-8	55 Human uterine Leiomyomas.	55 Human uterine Leiomyomas matched myometrium	Wang et al., Genes, chromosomes & cancer, 2007	17243163
Rechecked by a colleague	hsa-miR-145	Breast	5	148810209	148810296	Down regulated	Microarray, Northern blotting		4.02X10-3	76 primary brerast tumor tissues. Breast cancer cell lines are: Hs578-T, MCF7, T47D, BT20, SK-BR-3, HBL100, HCC2218, MDA-MB-175, MDA-MB-231, MDA-MB-361, MDA-MB-435, MDAMB- 436, MDA-MB-453, and MDA-MB-468.	6 pools of 5 normal breast tissues each and 4 additional single breast tissues.	Iorio et al., Cancer Res., 2005	16103053
Rechecked by a colleague	hsa-miR-145	Colon	5	148810209	148810296	Down regulated	RT-PCR (17363563, 16854228) (16969504), Northern blotting (14573789)	855 fold reduction (17363563), Patients samples (log10)= -0.84 fold reduction, Cell lines (log10)= -4.95 fold reduction (16854228)		59 tumor cell lines derived from Melanoma and from cancers of the Gastrointestinal tract, Kidney, Ovary, Breast, Prostate, Lung and Central Nervous System and Leukemia (17363563). Colorectal tumor tissues, 15 Colorectal cancer cell lines viz., HCT15, RKO, DLD1, Lovo, LS411, SW1417, Caco2, LS513, SW1116, HCT116, SW480, Colo320, SW620, WiDR and LS174 (16854228). Colorectal tumor tissues. Human cell…	A set of 13 corresponding normal tissues (17363563). Normal colorectal tissues, Human normal colon cell type- CDC18Co (16854228). Corresponding normal mucosa (14573789). Corresponding normal tissues (16969504).	Gaur et al., Cancer Res., 2007, Bandrés et al., Molecular Cancer, 2006, Michael et al., Molecular Cancer Research, 2003, Akao et al., Oncology Report, 2006.	17363563, 16854228, 14573789, 16969504
Rechecked by a colleague	hsa-miR-145	HCC/Liver	5	148810209	148810296	Down regulated	qRT-PCR	Upto 5 fold reduction				Varnholt et al., Hepatology, 2008	18307259
Rechecked by a colleague	hsa-miR-145	Hematologic	5	148810209	148810296	Down regulated	RT-PCR	54.5 fold reduction		59 tumor cell lines derived from Melanoma and from cancers of the Gastrointestinal tract, Kidney, Ovary, Breast, Prostate, Lung and Central Nervous System and Leukemia.	A set of 13 corresponding normal tissues	Gaur et al., Cancer Res., 2007	17363563
Rechecked by a colleague	hsa-mir-145	Lung	5	148810209	148810296	Down regulated						Dalmy and Edwards., Oncogene, 2006	17028596
Rechecked by a colleague	hsa-miR-145	Ovary	5	148810209	148810296	Downregulated	Microarray, Northern blotting	3.73 fold reduction		71 malignant tissues, all ovarian epithelial carcinomas, including serous- 31, endometrioid-8, clear cell-4, Poorly differentiated-9, mucinous carcinomas-1 . Ovarian cancer cell lines- IGROV1, OAW-42, OVCAR3, OVCAR8, and SKOV3.	Normal Ovarian tissue- 15.	Iorio et al., Cancer Res., 2007	17875710
Rechecked by a colleague	hsa-miR-145	Prostate	5	148810209	148810296	Down regulated	qRT-PCR			Human malignant cell lines Colon- SW480, DLD-1, COLO101, Myeloid leukemia - HL60, monocytic leukemia- U937, T-cell leukemia - Jurkat, Uterine cervix - HeLa, Hepatic- HuH7, Prostate - PC3, LNCaP, Neuroblastoma - SHSY-5Y.	Corresponding normal tissues	Akao et al., Oncology Report, 2006.	16969504
Rechecked by a colleague	hsa-miR-145	Uterus/Endometrial_cancer	5	148810209	148810296	Up regulated	Microarray, qRT-PCR	At least 2 fold increase	5.88X10-8	55 Human uterine Leiomyomas.	55 Human uterine Leiomyomas matched myometrium	Wang et al., Genes, chromosomes & cancer, 2007	17243163
Rechecked by a colleague	hsa-miR-146	Breast				Up regulated	Microarray		2.5X10-3	lung, breast, stomach, prostate, colon and pancreatic tumor tissue.	lung, breast, stomach, prostate, colon and pancreatic normal tissue.	Volinia et al., PNAS, 2006	16461460
Rechecked by a colleague	hsa-miR-146	Colon				Down regulated	RT-PCR	37.5 fold reduction		59 tumor cell lines derived from Melanoma and from cancers of the Gastrointestinal tract, Kidney, Ovary, Breast, Prostate, Lung and Central Nervous System and Leukemia.	A set of 13 corresponding normal tissues	Gaur et al., Cancer Res., 2007	17363563
Rechecked by a colleague	hsa-miR-146	Hematologic				Down regulated	RT-PCR	13.3 fold reduction		59 tumor cell lines derived from Melanoma and from cancers of the Gastrointestinal tract, Kidney, Ovary, Breast, Prostate, Lung and Central Nervous System and Leukemia.	A set of 13 corresponding normal tissues	Gaur et al., Cancer Res., 2007	17363563
Rechecked by a colleague	hsa-mir-146	Lung				Up regulated	Microarray		1.63X10-4	104 primary lung cancerous tissues	104 primary lung cancer corresponding non cancerous lung tissues	Yanaihara et al., Cancer cell, 2006	16530703
Rechecked by a colleague	hsa-mir-146	Pancreas				Up regulated	Microarray	2.44 fold increase (17473300).	2.5X10-3 (16461460)	Samples from 65 pancreatic adenocarcinoma and 42 chronic pancreatitis patients (17473300). lung, breast, stomach, prostate, colon and pancreatic tumor tissue (16461460).	Normal pancreatic tissues (17473300). lung, breast, stomach, prostate, colon and pancreatic normal tissue (16461460).	Volinia et al., PNAS, 2006, Yanaihara et al., Cancer cell, 2006	16461460, 17473300
Rechecked by a colleague	hsa-mir-146	Prostate				Up regulated	Microarray		2.5X10-3	lung, breast, stomach, prostate, colon and pancreatic tumor tissue.	lung, breast, stomach, prostate, colon and pancreatic normal tissue.	Volinia et al., PNAS, 2006	16461460
Rechecked by a colleague	hsa-miR-146b	Thyroid	10	104196269	104196341	Up regulated	Microarray (16365291), RT-PCR (16365291,18270258) and Northern blotting (16365291)	19.3 fold increase (16365291), At least 2 fold increase (18270258)		Thyroid neoplastic samples including Papilary carcinoma- 23, Follicular carcimoma- 9, Follicular adenocarcinoma- 8, Anaplastic carcinoma-4, poorly differentiated carcinoma- 4, Medullary carcinoma- 2 (18270258). Papilary thyroid carcinoma (PTC) tumor tissue (16365291).	Normal thyroid tissue- 5, Hyperplastic nodule- 5 (18270258). Normal thyroid tissue (16365291).	Nikiforova et al., J Clin Endocrinol Metab., 2008, He et al., PNAS, 2005	18270258, 16365291
Rechecked by a colleague	hsa-miR-148a	Pancreas	7	25989539	25989606	Down regulated	Microarray	5.56 fold reduction		Samples from 65 pancreatic adenocarcinoma and 42 chronic pancreatitis patients.	Normal pancreatic tissues	Bloomston et al., JAMA, 2007.	17473300
Rechecked by a colleague	hsa-miR-148b	Pancreas	12	54731000	54731098	Down regulated	Microarray	3.22 fold reduction		Samples from 65 pancreatic adenocarcinoma and 42 chronic pancreatitis patients.	Normal pancreatic tissues	Bloomston et al., JAMA, 2007.	17473300
Rechecked by a colleague	hsa-miR-149	Breast	2	241395418	241395506	Up regulated	Microarray		2.75X10-2	76 primary brerast tumor tissues. Breast cancer cell lines are: Hs578-T, MCF7, T47D, BT20, SK-BR-3, HBL100, HCC2218, MDA-MB-175, MDA-MB-231, MDA-MB-361, MDA-MB-435, MDAMB- 436, MDA-MB-453, and MDA-MB-468.	6 pools of 5 normal breast tissues each and 4 additional single breast tissues.	Iorio et al., Cancer Res., 2005	16103053
Rechecked by a colleague	hsa-miR-149	Uterus/Endometrial_cancer	2	241395418	241395506	Down regulated	Microarray	At least 2 fold reduction	1.15X10-9	55 Human uterine Leiomyomas.	55 Human uterine Leiomyomas matched myometrium	Wang et al., Genes, chromosomes & cancer, 2007	17243163
Rechecked by a colleague	hsa-miR-150	CNS	19	50004042	50004125	Down regulated	RT-PCR	21 fold reduction		59 tumor cell lines derived from Melanoma and from cancers of the Gastrointestinal tract, Kidney, Ovary, Breast, Prostate, Lung and Central Nervous System and Leukemia.	A set of 13 corresponding normal tissues	Gaur et al., Cancer Res., 2007	17363563
Rechecked by a colleague	hsa-miR-150	Colon	19	50004042	50004125	Down regulated	RT-PCR	126 fold reduction		59 tumor cell lines derived from Melanoma and from cancers of the Gastrointestinal tract, Kidney, Ovary, Breast, Prostate, Lung and Central Nervous System and Leukemia.	A set of 13 corresponding normal tissues	Gaur et al., Cancer Res., 2007	17363563
Rechecked by a colleague	hsa-miR-150	Hematologic	19	50004042	50004125	Down regulated	RT-PCR	185 fold reduction		59 tumor cell lines derived from Melanoma and from cancers of the Gastrointestinal tract, Kidney, Ovary, Breast, Prostate, Lung and Central Nervous System and Leukemia.	A set of 13 corresponding normal tissues	Gaur et al., Cancer Res., 2007	17363563
Rechecked by a colleague	hsa-miR-150	Lung	19	50004042	50004125	Up regulated	Microarray		7.84X10-4	104 primary lung cancerous tissues	104 primary lung cancer corresponding non cancerous lung tissues	Yanaihara et al., Cancer cell, 2006	16530703
Rechecked by a colleague	hsa-miR-151	CNS	8	141742663	141742752	Down regulated	RT-PCR	185 fold reduction		59 tumor cell lines derived from Melanoma and from cancers of the Gastrointestinal tract, Kidney, Ovary, Breast, Prostate, Lung and Central Nervous System and Leukemia.	A set of 13 corresponding normal tissues	Gaur et al., Cancer Res., 2007	17363563
Rechecked by a colleague	hsa-miR-152	Colon	17	46114527	46114613	Down regulated	RT-PCR	39 fold reduction		59 tumor cell lines derived from Melanoma and from cancers of the Gastrointestinal tract, Kidney, Ovary, Breast, Prostate, Lung and Central Nervous System and Leukemia.	A set of 13 corresponding normal tissues	Gaur et al., Cancer Res., 2007	17363563
Rechecked by a colleague	hsa-miR-152	Hematologic	17	46114527	46114613	Down regulated	RT-PCR	5.9 fold reduction		59 tumor cell lines derived from Melanoma and from cancers of the Gastrointestinal tract, Kidney, Ovary, Breast, Prostate, Lung and Central Nervous System and Leukemia.	A set of 13 corresponding normal tissues	Gaur et al., Cancer Res., 2007	17363563
Rechecked by a colleague	hsa-miR-154*	CNS				Down regulated	RT-PCR	11 fold reduction		59 tumor cell lines derived from Melanoma and from cancers of the Gastrointestinal tract, Kidney, Ovary, Breast, Prostate, Lung and Central Nervous System and Leukemia.	A set of 13 corresponding normal tissues	Gaur et al., Cancer Res., 2007	17363563
Rechecked by a colleague	hsa-miR-155	Breast	21	26946292	26946356	Up regulated	Microarray		2.5X10-3 (16461460), 1.24X10-3 (16103053)	lung, breast, stomach, prostate, colon and pancreatic tumor tissue (16461460). 76 primary brerast tumor tissues. Breast cancer cell lines are: Hs578-T, MCF7, T47D, BT20, SK-BR-3, HBL100, HCC2218, MDA-MB-175, MDA-MB-231, MDA-MB-361, MDA-MB-435, MDAMB- 436, MDA-MB-453, and MDA-MB-468 (16103053).	lung, breast, stomach, prostate, colon and pancreatic normal tissue (16461460). 6 pools of 5 normal breast tissues each and 4 additional single breast tissues (16103053).	Iorio et al., Cancer Res., 2005, Volinia et al., PNAS, 2006	16461460, 16103053
Rechecked by a colleague	hsa-miR-155	Colon	21	26946292	26946356	Up regulated	Microarray(16461460)		2.5X10-3 (16461460)	lung, breast, stomach, prostate, colon and pancreatic tumor tissue (16461460).	lung, breast, stomach, prostate, colon and pancreatic normal tissue (16461460).	Volinia et al., PNAS, 2006	16461460
Rechecked by a colleague	hsa-mir-155	Diffuse_large_B_cell_lymphoma	21	26946292	26946356	Up regulated	Microarray, qRT-PCR	4.6 fold increase		Diffuse large B cell lymphoma cell lines such as: SU-DHL4, SU-DHL6, SU-DHL10, OCI-Ly3, Mieu and DB. Biopsy materials are collected from 76 patients.	Normal peripheral blood B cells .	Lawrie et al., Int. J. Cancer, 2007	17487835
Rechecked by a colleague	hsa-miR-155	Hematologic	21	26946292	26946356	Down regulated	RT-PCR	12.2 fold reduction		59 tumor cell lines derived from Melanoma and from cancers of the Gastrointestinal tract, Kidney, Ovary, Breast, Prostate, Lung and Central Nervous System and Leukemia.	A set of 13 corresponding normal tissues	Gaur et al., Cancer Res., 2007	17363563
Rechecked by a colleague	hsa-miR-155	Lung	21	26946292	26946356	Up regulated	Microarray(16461460) Microarray(16530703)		2.5X10-3 (16461460) 1X10-7 (16530703)	lung, breast, stomach, prostate, colon and pancreatic tumor tissue (16461460). 104 primary lung cancerous tissues (16530703)	lung, breast, stomach, prostate, colon and pancreatic normal tissue (16461460). 104 primary lung cancer corresponding non cancerous lung tissues (16530703).	Volinia et al., PNAS, 2006, Yanaihara et al., Cancer cell, 2006	16461460, 16530703
Rechecked by a colleague	hsa-miR-155	Pancreas	21	26946292	26946356	Up regulated	Microarray, qRT-PCR	2.10 fold increase				Bloomston et al., JAMA, 2007.	17473300
Rechecked by a colleague	hsa-miR-155	Thyroid	21	26946292	26946356	Up regulated	RT-PCR	At least 2 fold increase		Thyroid neoplastic samples including Papilary carcinoma- 23, Follicular carcimoma- 9, Follicular adenocarcinoma- 8, Anaplastic carcinoma-4, poorly differentiated carcinoma- 4, Medullary carcinoma- 2,	Normal thyroid tissue- 5, Hyperplastic nodule- 5.	Nikiforova et al., J Clin Endocrinol Metab., 2008	18270258
Rechecked by a colleague	hsa-miR-15a	B-Cell-CLL	13	50623255	50623337	Down regulated/ Deleted	Northern blotting (12434020)			30 human cancer cell lines viz. Burkitt’s lymphoma: AS283, BL2, Bla, BJAB, CA46, amalva, P3HRI, PAPB 682, PABm, and Raji. T cell lymphoma: Del1, SKDHL, and ST486. Immunoblastic B cell lymphoma: JM Undifferentiated lymphoma: MC116 T-ALL: Molt3 and Supt 11. Multiple Myeloma: U266. Lung carcinoma: A549 and H1299. Esophageal carcinoma: TE2 and TE10. Cervical carcinoma: HeLa. Kidney carcinoma: RC48. P…	CD5+ B-cell (12434020)	G A Calin et al., 2002, PNAS, Calin et al., PNAS, 2004	12434020, 14973191
Rechecked by a colleague	hsa-miR-15a	Colon	13	50623255	50623337	Down regulated	RT-PCR	4.8 fold reduction		59 tumor cell lines derived from Melanoma and from cancers of the Gastrointestinal tract, Kidney, Ovary, Breast, Prostate, Lung and Central Nervous System and Leukemia.	A set of 13 corresponding normal tissues	Gaur et al., Cancer Res., 2007	17363563
Rechecked by a colleague	hsa-miR-15b	Colon	3	160122376	160122473	Up regulated	qRT-PCR	~1.5 fold increase	2.78X10-2	24 colorectal tumor samples	24 normal colon samples	Xi et al., Biomarker Insights, 2006	18079988
Rechecked by a colleague	hsa-miR-16-1	Uterus/Endometrial_cancer	13	50623109	50623197	Up regulated	Microarray	At least 2 fold increase	1.23X10-6	55 Human uterine Leiomyomas.	55 Human uterine Leiomyomas matched myometrium	Wang et al., Genes, chromosomes & cancer, 2007	17243163
Rechecked by a colleague	hsa-miR-16-2	B-Cell-CLL	3	160122533	160122613	Down regulated/ Deleted	Northern blotting			30 human cancer cell lines viz. Burkitt’s lymphoma: AS283, BL2, Bla, BJAB, CA46, amalva, P3HRI, PAPB 682, PABm, and Raji. T cell lymphoma: Del1, SKDHL, and ST486. Immunoblastic B cell lymphoma: JM Undifferentiated lymphoma: MC116 T-ALL: Molt3 and Supt 11. Multiple Myeloma: U266. Lung carcinoma: A549 and H1299. Esophageal carcinoma: TE2 and TE10. Cervical carcinoma: HeLa. Kidney carcinoma: RC48. P…	CD5+ B-cell	G A Calin et al., 2002, PNAS	12434020
Rechecked by a colleague	hsa-miR-16a	B-Cell-CLL				Down regulated	Northern blotting			Sample from 12 patients diagnosed with CLL and 7 human lung cancer cell lines viz., Calu-3, H1299, H522, H460, H23, H1650, and H1573.	Normal lung	Calin et al., PNAS, 2004	14973191
Rechecked by a colleague	hsa-mir-17	Follicular_lymphoma	13	92002859	92002942	Amplified						Calin et al., PNAS, 2004	14973191
Rechecked by a colleague	hsa-miR-17-3p	CNS				Down regulated	RT-PCR	6.5 fold reduction		59 tumor cell lines derived from Melanoma and from cancers of the Gastrointestinal tract, Kidney, Ovary, Breast, Prostate, Lung and Central Nervous System and Leukemia.	A set of 13 corresponding normal tissues	Gaur et al., Cancer Res., 2007	17363563
Rechecked by a colleague	hsa-mir-17-3p	Lung				Up regulated	Microarray (16530703), Northern blotting (16266980)	12-fold increase in small lung cancer cell line SK-LC-2 (16266980).	9.4X10-6 (16530703)	104 primary lung cancerous tissues (16530703), 19 lung cancer cell lines viz. A549, ACC-LC-94, SK-LC-3, A427, ACC-LC-319, SK-LC-7, SK-LC-10, NCI-H460, Calu6, Calu1, SK-MES-1, ACC-LC-176, PC1, PC10, ACC-LC-97, ACC-LC-76, ACC-LC-48, ACC-LC-172, SK-LC-2 (16266980).	104 primary lung cancer corresponding non cancerous lung tissues (16530703)., 11 normal lung tissues and 2 immortalized lung epithelial cell lines, HPL1D and BEAS-2B (16266980).	Yanaihara et al., Cancer cell, 2006, Hayashita et al., Cancer Res., 2005	16530703, 16266980
Rechecked by a colleague	hsa-miR-17-5p	Bladder (Urothelial)				Up regulated	Microarray	1.44 fold increase	0.001	Urothelial carcinoma- 25	Normal mucosa- 2	Gottardo et al., Urology oncology 2007	17826655
Rechecked by a colleague	hsa-miR-17-5p	Breast				Up regulated	Microarray		2.5X10-3	lung, breast, stomach, prostate, colon and pancreatic tumor tissue.	lung, breast, stomach, prostate, colon and pancreatic normal tissue.	Volinia et al., PNAS, 2006	16461460
Rechecked by a colleague	hsa-miR-17-5p	Colon				Up regulated	Microarray		2.5X10-3	lung, breast, stomach, prostate, colon and pancreatic tumor tissue.	lung, breast, stomach, prostate, colon and pancreatic normal tissue.	Volinia et al., PNAS, 2006	16461460
Rechecked by a colleague	hsa-miR-17-5p	Lung				Up regulated	Microarray		2.5X10-3	lung, breast, stomach, prostate, colon and pancreatic tumor tissue.	lung, breast, stomach, prostate, colon and pancreatic normal tissue.	Volinia et al., PNAS, 2006	16461460
Rechecked by a colleague	hsa-miR-17-5p	Pancreas				Up regulated	Microarray		2.5X10-3	lung, breast, stomach, prostate, colon and pancreatic tumor tissue.	lung, breast, stomach, prostate, colon and pancreatic normal tissue.	Volinia et al., PNAS, 2006	16461460
Rechecked by a colleague	hsa-miR-17-5p	Prostate				Up regulated	Microarray		2.5X10-3	lung, breast, stomach, prostate, colon and pancreatic tumor tissue.	lung, breast, stomach, prostate, colon and pancreatic normal tissue.	Volinia et al., PNAS, 2006	16461460
Rechecked by a colleague	hsa-mir-18	Follicular_lymphoma				Amplified						Calin et al., PNAS, 2004	14973191
Rechecked by a colleague	hsa-miR-18	HCC/Liver				Up regulated	Microarray and Northern blotting		4.4X10-4	25 samples surgically resected from HCC. 9 samples from chronic hepatitis type C obtained by fine needle biopsy.	25 normal normal Liver tissue samples	Murakami et al., Oncogene, 2006	16331254
Rechecked by a colleague	hsa-miR-18	Lung				Up regulated	Northern blotting	12-fold increase in small lung cancer cell line SK-LC-2.		19 lung cancer cell lines viz. A549, ACC-LC-94, SK-LC-3, A427, ACC-LC-319, SK-LC-7, SK-LC-10, NCI-H460, Calu6, Calu1, SK-MES-1, ACC-LC-176, PC1, PC10, ACC-LC-97, ACC-LC-76, ACC-LC-48, ACC-LC-172, SK-LC-2.	11 normal lung tissues and 2 immortalized lung epithelial cell lines, HPL1D and BEAS-2B.	Hayashita et al., Cancer Res., 2005	16266980
Rechecked by a colleague	hsa-miR-181a	CNS				Down regulated	RT-PCR	4.7 fold reduction		59 tumor cell lines derived from Melanoma and from cancers of the Gastrointestinal tract, Kidney, Ovary, Breast, Prostate, Lung and Central Nervous System and Leukemia.	A set of 13 corresponding normal tissues	Gaur et al., Cancer Res., 2007	17363563
Rechecked by a colleague	hsa-miR-181a	Glioblastoma				Down regulated	Microarray, Northern blotting (16039986)		7.39X10-4 (16039986)	Tissue samples are collected from adult patients diagnosed with glioblastoma, astrocytoma grade II - 1, oligoastrocytoma grade III - 1. 10 glioblastoma cell lines such as: DBTRG-05MG, U118, U87, A172, LN18, M059J, M059K, LN229, T98G, and U138MG (16039986).	Adult brain tissue samples (16039986).	Ciafre et al., BBRC, 2005	16039986
Rechecked by a colleague	hsa-mir-181a	Pancreas				Up regulated	Microarray, qRT-PCR	3.01 fold increase				Bloomston et al., JAMA, 2007.	17473300
Rechecked by a colleague	hsa-miR-181a	Thyroid				Up regulated	Microarray	2.6 fold increase		Papilary thyroid carcinoma (PTC) tumor tissue.	Normal thyroid tissue.	He et al., PNAS, 2005	16365291
Rechecked by a colleague	hsa-miR-181a-1	AML	1	198828173	198828282	Down regulated	Microarray			64 and 55 adult patients with cytogenetically normal AML and unfavorable molecular characteristics treated in the Cancer and Leukemia Group B (CALGB) were considered as training and test set, respectively.		Marcucci et al., N Engl J Med, 2008	18450603
Rechecked by a colleague	hsa-miR-181a-2	AML	9	127454721	127454830	Down regulated	Microarray			64 and 55 adult patients with cytogenetically normal AML and unfavorable molecular characteristics treated in the Cancer and Leukemia Group B (CALGB) were considered as training and test set, respectively.		Marcucci et al., N Engl J Med, 2008	18450603
Rechecked by a colleague	hsa-miR-181b	CNS				Down regulated	RT-PCR	3.1 fold reduction		59 tumor cell lines derived from Melanoma and from cancers of the Gastrointestinal tract, Kidney, Ovary, Breast, Prostate, Lung and Central Nervous System and Leukemia.	A set of 13 corresponding normal tissues	Gaur et al., Cancer Res., 2007	17363563
Rechecked by a colleague	hsa-miR-181b	Colon				Up regulated	qRT-PCR	2.5 fold increase	2X10-4	24 colorectal tumor samples	24 normal colon samples	Xi et al., Biomarker Insights, 2006	18079988
Rechecked by a colleague	hsa-miR-181b	Glioblastoma				Down regulated	Microarray, Northern blotting		5.45X10-3	Tissue samples are collected from adult patients diagnosed with glioblastoma, astrocytoma grade II - 1, oligoastrocytoma grade III - 1. 10 glioblastoma cell lines such as: DBTRG-05MG, U118, U87, A172, LN18, M059J, M059K, LN229, T98G, and U138MG.	Adult brain tissue samples.	Ciafre et al., BBRC, 2005	16039986
Rechecked by a colleague	hsa-miR-181b	Pancreas				Up regulated	Microarray, qRT-PCR	2.85 fold increase				Bloomston et al., JAMA, 2007.	17473300
Rechecked by a colleague	hsa-miR-181b-1	ALL	1	198828002	198828111	Up regulated	RT-PCR	37.53 fold increase		Acute lymphoblastic leukemia (ALL) samples from 7 patients diagnosed with ALL of various subtypes including biphenotypic, pro-B, T and B, T and Calla+. Chronic lymphocytic leukemia (CLL) samples from 9 patients diagnosed with CLL.	Normal CD19+ cells.	Zanette et al., Braz J Med Biol Res, 2007	17934639
Rechecked by a colleague	hsa-miR-181b-1	Breast	1	198828002	198828111	Up regulated	Microarray		2.5X10-3	lung, breast, stomach, prostate, colon and pancreatic tumor tissue.	lung, breast, stomach, prostate, colon and pancreatic normal tissue.	Volinia et al., PNAS, 2006	16461460
Rechecked by a colleague	hsa-mir-181b-1	Pancreas	1	198828002	198828111	Up regulated	Microarray	2.55 fold increase (17473300)	2.5X10-3 (16461460)	lung, breast, stomach, prostate, colon and pancreatic tumor tissue (16461460). Samples from 65 pancreatic adenocarcinoma and 42 chronic pancreatitis patients (17473300).	lung, breast, stomach, prostate, colon and pancreatic normal tissue (16461460). Normal pancreatic tissues (17473300)	Volinia et al., PNAS, 2006, Bloomston et al., JAMA, 2007.	16461460, 17473300
Rechecked by a colleague	hsa-mir-181b-1	Prostate	1	198828002	198828111	Up regulated	Microarray		2.5X10-3	lung, breast, stomach, prostate, colon and pancreatic tumor tissue.	lung, breast, stomach, prostate, colon and pancreatic normal tissue.	Volinia et al., PNAS, 2006	16461460
Rechecked by a colleague	hsa-miR-181b-2	Pancreas	9	127455989	127456077	Up regulated	Microarray	2.20 fold increase				Bloomston et al., JAMA, 2007.	17473300
Rechecked by a colleague	hsa-miR-181c	CNS	19	13985513	13985622	Down regulated	RT-PCR	6.3 fold reduction		59 tumor cell lines derived from Melanoma and from cancers of the Gastrointestinal tract, Kidney, Ovary, Breast, Prostate, Lung and Central Nervous System and Leukemia.	A set of 13 corresponding normal tissues	Gaur et al., Cancer Res., 2007	17363563
Rechecked by a colleague	hsa-miR-181c	Glioblastoma	19	13985513	13985622	Down regulated	Microarray, Northern blotting		3.97X10-2	Tissue samples are collected from adult patients diagnosed with glioblastoma, astrocytoma grade II - 1, oligoastrocytoma grade III - 1. 10 glioblastoma cell lines such as: DBTRG-05MG, U118, U87, A172, LN18, M059J, M059K, LN229, T98G, and U138MG.	Adult brain tissue samples.	Ciafre et al., BBRC, 2005	16039986
Rechecked by a colleague	hsa-miR-181c	Pancreas	19	13985513	13985622	Up regulated	Microarray	2.36 fold increase		Samples from 65 pancreatic adenocarcinoma and 42 chronic pancreatitis patients.	Normal pancreatic tissues	Bloomston et al., JAMA, 2007.	17473300
Rechecked by a colleague	hsa-miR-181c-prec	Lung	19	13985513	13985622	Down regulated Up regulated (16530703)	Microarray(16530703)		7.36X10-4 (16530703)	104 primary lung cancerous tissues (16530703)	104 primary lung cancer corresponding non cancerous lung tissues (16530703).	Yanaihara et al., Cancer cell, 2006	17028596, 16530703
Rechecked by a colleague	hsa-miR-181d	Pancreas	19	13985689	13985825	Up regulated	Microarray, qRT-PCR	2.74 fold increase		Samples from 65 pancreatic adenocarcinoma and 42 chronic pancreatitis patients.	Normal pancreatic tissues	Bloomston et al., JAMA, 2007.	17473300
Rechecked by a colleague	hsa-miR-183	Colon	7	129414745	129414854	Up regulated	RT-PCR	Patients samples (log10)= 0.88 fold increase, Cell lines (log10)= 1.74 fold increase.		Colorectal tumor tissues, 15 Colorectal cancer cell lines viz., HCT15, RKO, DLD1, Lovo, LS411, SW1417, Caco2, LS513, SW1116, HCT116, SW480, Colo320, SW620, WiDR and LS174.	Normal colorectal tissues, Human normal colon cell type- CDC18Co.	Bandrés et al., Molecular Cancer, 2006	16854228
Rechecked by a colleague	hsa-miR-184	Uterus/Endometrial_cancer	15	79502130	79502213	Down regulated	Microarray, qRT-PCR	At least 2 fold reduction	7.28X10-13	55 Human uterine Leiomyomas.	55 Human uterine Leiomyomas matched myometrium	Wang et al., Genes, chromosomes & cancer, 2007	17243163
Rechecked by a colleague	hsa-miR-185	Bladder (Urothelial)	22	20020662	20020743	Up regulated	Microarray	1.30 fold increase	0.002	Urothelial carcinoma- 25	Normal mucosa- 2	Gottardo et al., Urology oncology 2007	17826655
Rechecked by a colleague	hsa-miR-185	Kidney	22	20020662	20020743	Up regulated	Microarray	1.42 fold increase	0	Carcinoma- 20, Benign renal tumor- 4	Normal parenchyma- 3	Gottardo et al., Urology oncology 2007	17826655
Rechecked by a colleague	hsa-miR-187	Thyroid	18	33484781	33484889	Up regulated	RT-PCR	At least 2 fold increase		Thyroid neoplastic samples including Papilary carcinoma- 23, Follicular carcimoma- 9, Follicular adenocarcinoma- 8, Anaplastic carcinoma-4, poorly differentiated carcinoma- 4, Medullary carcinoma- 2,	Normal thyroid tissue- 5, Hyperplastic nodule- 5.	Nikiforova et al., J Clin Endocrinol Metab., 2008	18270258
Rechecked by a colleague	hsa-miR-18-prec	HCC/Liver				Up regulated	Microarray and Northern blotting		4.9X10-4	25 samples surgically resected from HCC. 9 samples from chronic hepatitis type C obtained by fine needle biopsy.	25 normal normal Liver tissue samples	Murakami et al., Oncogene, 2006	16331254
Rechecked by a colleague	hsa-miR-190	CNS	15	63116156	63116240	Down regulated	RT-PCR	9.5 fold reduction		59 tumor cell lines derived from Melanoma and from cancers of the Gastrointestinal tract, Kidney, Ovary, Breast, Prostate, Lung and Central Nervous System and Leukemia.	A set of 13 corresponding normal tissues	Gaur et al., Cancer Res., 2007	17363563
Rechecked by a colleague	hsa-miR-190	Colon	15	63116156	63116240	Down regulated	RT-PCR	15.3 fold reduction		59 tumor cell lines derived from Melanoma and from cancers of the Gastrointestinal tract, Kidney, Ovary, Breast, Prostate, Lung and Central Nervous System and Leukemia.	A set of 13 corresponding normal tissues	Gaur et al., Cancer Res., 2007	17363563
Rechecked by a colleague	hsa-miR-191	Breast	3	49058051	49058142	Up regulated	Microarray		4.26X10-2	76 primary brerast tumor tissues. Breast cancer cell lines are: Hs578-T, MCF7, T47D, BT20, SK-BR-3, HBL100, HCC2218, MDA-MB-175, MDA-MB-231, MDA-MB-361, MDA-MB-435, MDAMB- 436, MDA-MB-453, and MDA-MB-468.	6 pools of 5 normal breast tissues each and 4 additional single breast tissues.	Iorio et al., Cancer Res., 2005	16103053
Rechecked by a colleague	hsa-miR-191	CNS	3	49058051	49058142	Down regulated	RT-PCR	4.4 fold reduction		59 tumor cell lines derived from Melanoma and from cancers of the Gastrointestinal tract, Kidney, Ovary, Breast, Prostate, Lung and Central Nervous System and Leukemia.	A set of 13 corresponding normal tissues	Gaur et al., Cancer Res., 2007	17363563
Rechecked by a colleague	hsa-miR-191	Colon	3	49058051	49058142	Up regulated	Microarray (16461460), qRT-PCR (18079988)	1.4 fold increase (18079988)	2.5X10-3 (16461460), 2.64X10-2 (18079988)	lung, breast, stomach, prostate, colon and pancreatic tumor tissue (16461460). 24 colorectal tumor samples (18079988)	lung, breast, stomach, prostate, colon and pancreatic normal tissue (16461460). 24 normal colon samples (18079988)	Volinia et al., PNAS, 2006, Xi et al., Biomarker Insights, 2006	16461460, 18079988
Rechecked by a colleague	hsa-miR-191	Lung	3	49058051	49058142	Up regulated	Microarray		2.5X10-3 (16461460) <1X10-7 (16530703)	lung, breast, stomach, prostate, colon and pancreatic tumor tissue (16461460). 104 primary lung cancerous tissues (16530703)	lung, breast, stomach, prostate, colon and pancreatic normal tissue (16461460). 104 primary lung cancer corresponding non cancerous lung tissues	Volinia et al., PNAS, 2006, Yanaihara et al., Cancer cell, 2006	16461460, 16530703
Rechecked by a colleague	hsa-mir-191	Pancreas	3	49058051	49058142	Up regulated	Microarray		2.5X10-3	lung, breast, stomach, prostate, colon and pancreatic tumor tissue.	lung, breast, stomach, prostate, colon and pancreatic normal tissue.	Volinia et al., PNAS, 2006	16461460
Rechecked by a colleague	hsa-mir-191	Prostate	3	49058051	49058142	Up regulated	Microarray		2.5X10-3	lung, breast, stomach, prostate, colon and pancreatic tumor tissue.	lung, breast, stomach, prostate, colon and pancreatic normal tissue.	Volinia et al., PNAS, 2006	16461460
Rechecked by a colleague	hsa-mir-191	Stomach	3	49058051	49058142	Up regulated	Microarray		2.5X10-3	lung, breast, stomach, prostate, colon and pancreatic tumor tissue.	lung, breast, stomach, prostate, colon and pancreatic normal tissue.	Volinia et al., PNAS, 2006	16461460
Rechecked by a colleague	hsa-mir-192	Lung	11	64658609	64658718	Down regulated	Microarray		1.19X10-4	104 primary lung cancerous tissues	104 primary lung cancer corresponding non cancerous lung tissues	Yanaihara et al., Cancer cell, 2006	16530703
Rechecked by a colleague	hsa-miR-192	Thyroid	11	64658609	64658718	Deleted						Yanaihara et al., Cancer cell, 2006	16530703
Rechecked by a colleague	hsa-miR-192-prec	Lung	11	64658609	64658718	Down regulated	Microarray		5X10-7	104 primary lung cancerous tissues	104 primary lung cancer corresponding non cancerous lung tissues	Yanaihara et al., Cancer cell, 2006	16530703
Rechecked by a colleague	hsa-miR-192-prec	Thyroid	11	64658609	64658718	Deleted						Yanaihara et al., Cancer cell, 2006	16530703
Rechecked by a colleague	hsa-miR-195	CLL	17	6920934	6921020	Up regulated	RT-PCR	20.39 fold increase		Acute lymphoblastic leukemia (ALL) samples from 7 patients diagnosed with ALL of various subtypes including biphenotypic, pro-B, T and B, T and Calla+. Chronic lymphocytic leukemia (CLL) samples from 9 patients diagnosed with CLL.	Normal CD19+ cells.	Zanette et al., Braz J Med Biol Res, 2007	17934639
Rechecked by a colleague	hsa-miR-195	CNS	17	6920934	6921020	Down regulated	RT-PCR	7.8 fold reduction		59 tumor cell lines derived from Melanoma and from cancers of the Gastrointestinal tract, Kidney, Ovary, Breast, Prostate, Lung and Central Nervous System and Leukemia.	A set of 13 corresponding normal tissues	Gaur et al., Cancer Res., 2007	17363563
Rechecked by a colleague	hsa-miR-195	HCC/Liver	17	6920934	6921020	Down regulated	Microarray and Northern blotting (16331254)		5.85X10-5(16331254)	25 samples surgically resected from HCC. 9 samples from chronic hepatitis type C obtained by fine needle biopsy.	25 normal normal Liver tissue samples	Murakami et al., Oncogene, 2006	16331254
Rechecked by a colleague	hsa-miR-195	Hematologic	17	6920934	6921020	Down regulated	RT-PCR	5.9 fold reduction		59 tumor cell lines derived from Melanoma and from cancers of the Gastrointestinal tract, Kidney, Ovary, Breast, Prostate, Lung and Central Nervous System and Leukemia.	A set of 13 corresponding normal tissues	Gaur et al., Cancer Res., 2007	17363563
Rechecked by a colleague	hsa-mir-195	Lung	17	6920934	6921020	Deleted						Calin et al., PNAS, 2004	14973191
Rechecked by a colleague	hsa-miR-195	Uterus/Endometrial_cancer	17	6920934	6921020	Up regulated	Microarray	At least 2 fold increase	2.26X10-6	55 Human uterine Leiomyomas.	55 Human uterine Leiomyomas matched myometrium	Wang et al., Genes, chromosomes & cancer, 2007	17243163
Rechecked by a colleague	hsa-miR-196a	Breast				Up regulated	Microarray		1.07X10-2	76 primary brerast tumor tissues. Breast cancer cell lines are: Hs578-T, MCF7, T47D, BT20, SK-BR-3, HBL100, HCC2218, MDA-MB-175, MDA-MB-231, MDA-MB-361, MDA-MB-435, MDAMB- 436, MDA-MB-453, and MDA-MB-468.	6 pools of 5 normal breast tissues each and 4 additional single breast tissues.	Iorio et al., Cancer Res., 2005	16103053
Rechecked by a colleague	hsa-miR-196b	Breast	7	27209099	27209182	Up regulated	Microarray		1.16X10-2	76 primary brerast tumor tissues. Breast cancer cell lines are: Hs578-T, MCF7, T47D, BT20, SK-BR-3, HBL100, HCC2218, MDA-MB-175, MDA-MB-231, MDA-MB-361, MDA-MB-435, MDAMB- 436, MDA-MB-453, and MDA-MB-468.	6 pools of 5 normal breast tissues each and 4 additional single breast tissues.	Iorio et al., Cancer Res., 2005	16103053
Rechecked by a colleague	hsa-miR-196b	Cervical	7	27209099	27209182	Down regulated	Direct sequencing		< 10-4	6 human cervical carcinoma cell lines such as: SW756, C4I, C33A, CaSki, SiHa, and ME-180. 29 cervical tumor samples.	5 histopathologically verified normal cervical samples. 29 snap-frozen normal cervical samples.	Liu et al., Cancer Res., 2007	17616659
Rechecked by a colleague	hsa-miR-196b	CNS	7	27209099	27209182	Up regulated	RT-PCR	36.51 fold increase		59 tumor cell lines derived from Melanoma and from cancers of the Gastrointestinal tract, Kidney, Ovary, Breast, Prostate, Lung and Central Nervous System and Leukemia.	A set of 13 corresponding normal tissues	Gaur et al., Cancer Res., 2007	17363563
Rechecked by a colleague	hsa-miR-196b	Hematologic	7	27209099	27209182	Down regulated	RT-PCR	9.8 fold reduction		59 tumor cell lines derived from Melanoma and from cancers of the Gastrointestinal tract, Kidney, Ovary, Breast, Prostate, Lung and Central Nervous System and Leukemia.	A set of 13 corresponding normal tissues	Gaur et al., Cancer Res., 2007	17363563
Rechecked by a colleague	hsa-miR-197	CNS	1	110141515	110141589	Down regulated	RT-PCR	2.5 fold reduction		59 tumor cell lines derived from Melanoma and from cancers of the Gastrointestinal tract, Kidney, Ovary, Breast, Prostate, Lung and Central Nervous System and Leukemia.	A set of 13 corresponding normal tissues	Gaur et al., Cancer Res., 2007	17363563
Rechecked by a colleague	hsa-miR-197	Thyroid	1	110141515	110141589	Up regulated	RT-PCR	At least 2 fold increase		Thyroid neoplastic samples including Papilary carcinoma- 23, Follicular carcimoma- 9, Follicular adenocarcinoma- 8, Anaplastic carcinoma-4, poorly differentiated carcinoma- 4, Medullary carcinoma- 2,	Normal thyroid tissue- 5, Hyperplastic nodule- 5.	Nikiforova et al., J Clin Endocrinol Metab., 2008	18270258
Rechecked by a colleague	hsa-miR-197	Uterus/Endometrial_cancer	1	110141515	110141589	Down regulated	Microarray	At least 2 fold reduction	6.01X10-8	55 Human uterine Leiomyomas.	55 Human uterine Leiomyomas matched myometrium	Wang et al., Genes, chromosomes & cancer, 2007	17243163
Rechecked by a colleague	hsa-miR-198	HCC/Liver	3	120114515	120114576	Down regulated	qRT-PCR	Upto 5 fold reduction				Varnholt et al., Hepatology, 2008	18307259
Rechecked by a colleague	hsa-miR-198	Lung	3	120114515	120114576	Down regulated	Microarray		2.43X10-5	104 primary lung cancerous tissues	104 primary lung cancer corresponding non cancerous lung tissues	Yanaihara et al., Cancer cell, 2006	16530703
Rechecked by a colleague	hsa-miR-199a	Colon				Down regulated	RT-PCR	1153 fold reduction		59 tumor cell lines derived from Melanoma and from cancers of the Gastrointestinal tract, Kidney, Ovary, Breast, Prostate, Lung and Central Nervous System and Leukemia.	A set of 13 corresponding normal tissues	Gaur et al., Cancer Res., 2007	17363563
Rechecked by a colleague	hsa-miR-199a	HCC/Liver				Down regulated	Microarray and Northern blotting		4.6X10-4	25 samples surgically resected from HCC. 9 samples from chronic hepatitis type C obtained by fine needle biopsy.	25 normal normal Liver tissue samples	Murakami et al., Oncogene, 2006	16331254
Rechecked by a colleague	hsa-miR-199a	Hematologic				Down regulated	RT-PCR	373 fold reduction		59 tumor cell lines derived from Melanoma and from cancers of the Gastrointestinal tract, Kidney, Ovary, Breast, Prostate, Lung and Central Nervous System and Leukemia.	A set of 13 corresponding normal tissues	Gaur et al., Cancer Res., 2007	17363563
Rechecked by a colleague	hsa-miR-199a	Ovary				Downregulated	Microarray, Northern blotting	6.7 fold reduction		72 malignant tissues, all ovarian epithelial carcinomas, including serous- 31, endometrioid-8, clear cell-4, Poorly differentiated-9, mucinous carcinomas-1 . Ovarian cancer cell lines- IGROV1, OAW-42, OVCAR3, OVCAR8, and SKOV3.	Normal Ovarian tissue- 15.	Iorio et al., Cancer Res., 2007	17875710
Rechecked by a colleague	hsa-miR-199a*	Colon				Down regulated	RT-PCR	8497 fold reduction		59 tumor cell lines derived from Melanoma and from cancers of the Gastrointestinal tract, Kidney, Ovary, Breast, Prostate, Lung and Central Nervous System and Leukemia.	A set of 13 corresponding normal tissues	Gaur et al., Cancer Res., 2007	17363563
Rechecked by a colleague	hsa-miR-199a*	HCC/Liver				Down regulated	Microarray and Northern blotting		3.05X10-5	25 samples surgically resected from HCC. 9 samples from chronic hepatitis type C obtained by fine needle biopsy.	25 normal normal Liver tissue samples	Murakami et al., Oncogene, 2006	16331254
Rechecked by a colleague	hsa-miR-199a*	Hematologic				Down regulated	RT-PCR	24.6 fold reduction		59 tumor cell lines derived from Melanoma and from cancers of the Gastrointestinal tract, Kidney, Ovary, Breast, Prostate, Lung and Central Nervous System and Leukemia.	A set of 13 corresponding normal tissues	Gaur et al., Cancer Res., 2007	17363563
Rechecked by a colleague	hsa-miR-199a*-1	Uterus/Endometrial_cancer				Up regulated	Microarray, qRT-PCR	At least 2 fold increase	7.94X10-7	55 Human uterine Leiomyomas.	55 Human uterine Leiomyomas matched myometrium	Wang et al., Genes, chromosomes & cancer, 2007	17243163
Rechecked by a colleague	hsa-miR-199a*-2	Uterus/Endometrial_cancer				Up regulated	Microarray	At least 2 fold increase	9.49X10-7	55 Human uterine Leiomyomas.	55 Human uterine Leiomyomas matched myometrium	Wang et al., Genes, chromosomes & cancer, 2007	17243163
Rechecked by a colleague	hsa-mir-199a-1	Lung	19	10928102	10928172	Up regulated	Microarray		2.5X10-3	lung, breast, stomach, prostate, colon and pancreatic tumor tissue.	lung, breast, stomach, prostate, colon and pancreatic normal tissue.	Volinia et al., PNAS, 2006	16461460
Rechecked by a colleague	hsa-miR-199a-1	Pancreas	19	10928102	10928172	Up regulated	Microarray	2.46 fold increase (17473300).	2.5X10-3 (16461460)	Samples from 65 pancreatic adenocarcinoma and 42 chronic pancreatitis patients (17473300). lung, breast, stomach, prostate, colon and pancreatic tumor tissue (16461460).	Normal pancreatic tissues (17473300). lung, breast, stomach, prostate, colon and pancreatic normal tissue (16461460).	Bloomston et al., JAMA, 2007. Volinia et al., PNAS, 2006	17473300, 16461460
Rechecked by a colleague	hsa-mir-199a-1	Prostate	19	10928102	10928172	Up regulated	Microarray		2.5X10-3	lung, breast, stomach, prostate, colon and pancreatic tumor tissue.	lung, breast, stomach, prostate, colon and pancreatic normal tissue.	Volinia et al., PNAS, 2006	16461460
Rechecked by a colleague	hsa-miR-199a-2	Pancreas	1	172113675	172113784	Up regulated	Microarray	2.13 fold increase		Samples from 65 pancreatic adenocarcinoma and 42 chronic pancreatitis patients.	Normal pancreatic tissues	Bloomston et al., JAMA, 2007.	17473300
Rechecked by a colleague	hsa-miR-199b	Colon	9	131007000	131007109	Down regulated	RT-PCR	898 fold reduction		59 tumor cell lines derived from Melanoma and from cancers of the Gastrointestinal tract, Kidney, Ovary, Breast, Prostate, Lung and Central Nervous System and Leukemia.	A set of 13 corresponding normal tissues	Gaur et al., Cancer Res., 2007	17363563
Rechecked by a colleague	hsa-miR-199b	Hematologic	9	131007000	131007109	Down regulated	RT-PCR	7.7 fold reduction		59 tumor cell lines derived from Melanoma and from cancers of the Gastrointestinal tract, Kidney, Ovary, Breast, Prostate, Lung and Central Nervous System and Leukemia.	A set of 13 corresponding normal tissues	Gaur et al., Cancer Res., 2007	17363563
Rechecked by a colleague	hsa-miR-199b-prec	Lung	9	131007000	131007109	Down regulated	Microarray		3.04X10-4	104 primary lung cancerous tissues	104 primary lung cancer corresponding non cancerous lung tissues	Yanaihara et al., Cancer cell, 2006	16530703
Rechecked by a colleague	hsa-miR-199-s	Colon				Down regulated	RT-PCR	2649 fold reduction		59 tumor cell lines derived from Melanoma and from cancers of the Gastrointestinal tract, Kidney, Ovary, Breast, Prostate, Lung and Central Nervous System and Leukemia.	A set of 13 corresponding normal tissues	Gaur et al., Cancer Res., 2007	17363563
Rechecked by a colleague	hsa-miR-199-s	Hematologic				Down regulated	RT-PCR	223 fold reduction		59 tumor cell lines derived from Melanoma and from cancers of the Gastrointestinal tract, Kidney, Ovary, Breast, Prostate, Lung and Central Nervous System and Leukemia.	A set of 13 corresponding normal tissues	Gaur et al., Cancer Res., 2007	17363563
Rechecked by a colleague	hsa-miR-19a	Colon	13	92003145	92003226	Up regulated	RT-PCR	Patients samples (log10)= 0.49 fold increase, Cell lines (log10)=0.96 fold increase.		Colorectal tumor tissues, 15 Colorectal cancer cell lines viz., HCT15, RKO, DLD1, Lovo, LS411, SW1417, Caco2, LS513, SW1116, HCT116, SW480, Colo320, SW620, WiDR and LS174.	Normal colorectal tissues, Human normal colon cell type- CDC18Co.	Bandrés et al., Molecular Cancer, 2006	16854228
Rechecked by a colleague	hsa-mir-19a	Follicular_lymphoma	13	92003145	92003226	Up regulated/ Amplified						Calin et al., PNAS, 2004	14973191
Rechecked by a colleague	hsa-miR-19a	Lung	13	92003145	92003226	Up regulated	Northern blotting	12-fold increase in small lung cancer cell line SK-LC-2.		19 lung cancer cell lines viz. A549, ACC-LC-94, SK-LC-3, A427, ACC-LC-319, SK-LC-7, SK-LC-10, NCI-H460, Calu6, Calu1, SK-MES-1, ACC-LC-176, PC1, PC10, ACC-LC-97, ACC-LC-76, ACC-LC-48, ACC-LC-172, SK-LC-2.	11 normal lung tissues and 2 immortalized lung epithelial cell lines, HPL1D and BEAS-2B.	Hayashita et al., Cancer Res., 2005	16266980
Rechecked by a colleague	hsa-mir-19b-1	Follicular_lymphoma	13	92003446	92003532	Amplified						Calin et al., PNAS, 2004	14973191
Rechecked by a colleague	hsa-miR-20	Colon				Up regulated	RT-PCR	Patients samples (log10)= 0.49 fold increase, Cell lines (log10)= 1.01 fold increase.		Colorectal tumor tissues, 15 Colorectal cancer cell lines viz., HCT15, RKO, DLD1, Lovo, LS411, SW1417, Caco2, LS513, SW1116, HCT116, SW480, Colo320, SW620, WiDR and LS174.	Normal colorectal tissues, Human normal colon cell type- CDC18Co.	Bandrés et al., Molecular Cancer, 2006	16854228
Rechecked by a colleague	hsa-miR-200a	HCC/Liver	1	1103243	1103332	Downregulated	Microarray and Northern blotting		8.3X10-4	25 samples surgically resected from HCC. 9 samples from chronic hepatitis type C obtained by fine needle biopsy.	25 normal normal Liver tissue samples	Murakami et al., Oncogene, 2006	16331254
Rechecked by a colleague	hsa-miR-200a	Ovary	1	1103243	1103332	Up regulated	Microarray, Northern blotting	5.9 fold increase		73 malignant tissues, all ovarian epithelial carcinomas, including serous- 31, endometrioid-8, clear cell-4, Poorly differentiated-9, mucinous carcinomas-1 . Ovarian cancer cell lines- IGROV1, OAW-42, OVCAR3, OVCAR8, and SKOV3.	Normal Ovarian tissue- 15.	Iorio et al., Cancer Res., 2007	17875710
Rechecked by a colleague	hsa-miR-200b	Ovary	1	1102484	1102578	Up regulated	Microarray	3.3 fold increase		74 malignant tissues, all ovarian epithelial carcinomas, including serous- 31, endometrioid-8, clear cell-4, Poorly differentiated-9, mucinous carcinomas-1 . Ovarian cancer cell lines- IGROV1, OAW-42, OVCAR3, OVCAR8, and SKOV3.	Normal Ovarian tissue- 15.	Iorio et al., Cancer Res., 2007	17875710
Rechecked by a colleague	hsa-miR-200c	Colon	12	7072862	7072929	Up regulated	qRT-PCR	3 fold increase	1.7X10-3	24 colorectal tumor samples	24 normal colon samples	Xi et al., Biomarker Insights, 2006	18079988
Rechecked by a colleague	hsa-miR-200c	Ovary	12	7072862	7072929	Up regulated	Microarray	8.5 fold increase		75 malignant tissues, all ovarian epithelial carcinomas, including serous- 31, endometrioid-8, clear cell-4, Poorly differentiated-9, mucinous carcinomas-1 . Ovarian cancer cell lines- IGROV1, OAW-42, OVCAR3, OVCAR8, and SKOV3.	Normal Ovarian tissue- 15.	Iorio et al., Cancer Res., 2007	17875710
Rechecked by a colleague	hsa-miR-202	Breast	10	135061015	135061124	Up regulated	Microarray		1.25X10-2	76 primary brerast tumor tissues. Breast cancer cell lines are: Hs578-T, MCF7, T47D, BT20, SK-BR-3, HBL100, HCC2218, MDA-MB-175, MDA-MB-231, MDA-MB-361, MDA-MB-435, MDAMB- 436, MDA-MB-453, and MDA-MB-468.	6 pools of 5 normal breast tissues each and 4 additional single breast tissues.	Iorio et al., Cancer Res., 2005	16103053
Rechecked by a colleague	hsa-miR-203	Bladder (Urothelial)	14	104583742	104583851	Up regulated	Microarray	1.50 fold increase	0.001	Urothelial carcinoma- 25	Normal mucosa- 2	Gottardo et al., Urology oncology 2007	17826655
Rechecked by a colleague	hsa-miR-203	Breast	14	104583742	104583851	Up regulated	Microarray		4.06X10-7	76 primary brerast tumor tissues. Breast cancer cell lines are: Hs578-T, MCF7, T47D, BT20, SK-BR-3, HBL100, HCC2218, MDA-MB-175, MDA-MB-231, MDA-MB-361, MDA-MB-435, MDAMB- 436, MDA-MB-453, and MDA-MB-468.	6 pools of 5 normal breast tissues each and 4 additional single breast tissues.	Iorio et al., Cancer Res., 2005	16103053
Rechecked by a colleague	hsa-miR-203	Esophageal	14	104583742	104583851	Down regulated	Microarray	2-10 fold lower in squamous cell carcinoma and adenocarcinoma versus normal squamous epithelium		Adenocarcinoma- 10, Squamous cell carcinoma- 10, barrett's esophagus- 5, High grade dysplasia- 1	Normal squamous epithelium- 9	Feber et al., J Thorac Cardiovasc Surg., 2008	18242245
Rechecked by a colleague	hsa-miR-203	Lung	14	104583742	104583851	Up regulated	Microarray		2.67X10-4	104 primary lung cancerous tissues	104 primary lung cancer corresponding non cancerous lung tissues	Yanaihara et al., Cancer cell, 2006	16530703
Rechecked by a colleague	hsa-miR-203	Ovary	14	104583742	104583851	Up regulated	Microarray	3.9 fold increase		76 malignant tissues, all ovarian epithelial carcinomas, including serous- 31, endometrioid-8, clear cell-4, Poorly differentiated-9, mucinous carcinomas-1 . Ovarian cancer cell lines- IGROV1, OAW-42, OVCAR3, OVCAR8, and SKOV3.	Normal Ovarian tissue- 15.	Iorio et al., Cancer Res., 2007	17875710
Rechecked by a colleague	hsa-miR-203	Uterus/Endometrial_cancer	14	104583742	104583851	Down regulated	Microarray, qRT-PCR	At least 2 fold reduction	6.84X10-8	55 Human uterine Leiomyomas.	55 Human uterine Leiomyomas matched myometrium	Wang et al., Genes, chromosomes & cancer, 2007	17243163
Rechecked by a colleague	hsa-miR-204	ALL	9	73424891	73425000	Up regulated	RT-PCR			Acute lymphoblastic leukemia (ALL) samples from 7 patients diagnosed with ALL of various subtypes including biphenotypic, pro-B, T and B, T and Calla+. Chronic lymphocytic leukemia (CLL) samples from 9 patients diagnosed with CLL.	Normal CD19+ cells.	Zanette et al., Braz J Med Biol Res, 2007	17934639
Rechecked by a colleague	hsa-miR-204	Breast	9	73424891	73425000	Down regulated	Microarray		2.15X10-3	76 primary brerast tumor tissues. Breast cancer cell lines are: Hs578-T, MCF7, T47D, BT20, SK-BR-3, HBL100, HCC2218, MDA-MB-175, MDA-MB-231, MDA-MB-361, MDA-MB-435, MDAMB- 436, MDA-MB-453, and MDA-MB-468.	6 pools of 5 normal breast tissues each and 4 additional single breast tissues.	Iorio et al., Cancer Res., 2005	16103053
Rechecked by a colleague	hsa-miR-204	CNS	9	73424891	73425000	Down regulated	RT-PCR	30 fold reduction		59 tumor cell lines derived from Melanoma and from cancers of the Gastrointestinal tract, Kidney, Ovary, Breast, Prostate, Lung and Central Nervous System and Leukemia.	A set of 13 corresponding normal tissues	Gaur et al., Cancer Res., 2007	17363563
Rechecked by a colleague	hsa-miR-204	Colon	9	73424891	73425000	Down regulated	RT-PCR	191 fold reduction		59 tumor cell lines derived from Melanoma and from cancers of the Gastrointestinal tract, Kidney, Ovary, Breast, Prostate, Lung and Central Nervous System and Leukemia.	A set of 13 corresponding normal tissues	Gaur et al., Cancer Res., 2007	17363563
Rechecked by a colleague	hsa-miR-204	Hematologic	9	73424891	73425000	Down regulated	RT-PCR	55 fold reduction		59 tumor cell lines derived from Melanoma and from cancers of the Gastrointestinal tract, Kidney, Ovary, Breast, Prostate, Lung and Central Nervous System and Leukemia.	A set of 13 corresponding normal tissues	Gaur et al., Cancer Res., 2007	17363563
Rechecked by a colleague	hsa-miR-204	Uterus/Endometrial_cancer	9	73424891	73425000	Down regulated	Microarray	At least 2 fold reduction	7.55X10-10	55 Human uterine Leiomyomas.	55 Human uterine Leiomyomas matched myometrium	Wang et al., Genes, chromosomes & cancer, 2007	17243163
Rechecked by a colleague	hsa-miR-205	Bladder (Urothelial)	1	209605478	209605587	Up regulated	Microarray	4.05 fold increase	0	Urothelial carcinoma- 25	Normal mucosa- 2	Gottardo et al., Urology oncology 2007	17826655
Rechecked by a colleague	hsa-miR-205	Esophageal	1	209605478	209605587	Down regulated	Microarray	2-10 fold lower in squamous cell carcinoma and adenocarcinoma versus normal squamous epithelium		Adenocarcinoma- 10, Squamous cell carcinoma- 10, barrett's esophagus- 5, High grade dysplasia- 1	Normal squamous epithelium- 9	Feber et al., J Thorac Cardiovasc Surg., 2008	18242245
Rechecked by a colleague	hsa-miR-205	Head & Neck	1	209605478	209605587	Up regulated	Microarray, Northern blotting			Head and ceck cancer cell lines such as: FaduD, HN6, HN13, UM-SCC9, UM-SCC47, UM-SCC10A, UM-SCC11A, UM-SCC38, UMSCC4.		Tran et al., BBRC, 2007	17475218
Rechecked by a colleague	hsa-miR-205	Lung	1	209605478	209605587	Up regulated	Microarray, Solution hybridization detection method, RT-PCR	At least 2 fold increase (16530703)	4X10-7	104 primary lung cancerous tissues	104 primary lung cancer corresponding non cancerous lung tissues	Yanaihara et al., Cancer cell, 2006	16530703
Rechecked by a colleague	hsa-miR-205	Ovary	1	209605478	209605587	Up regulated	Microarray	3.9 fold increase		77 malignant tissues, all ovarian epithelial carcinomas, including serous- 31, endometrioid-8, clear cell-4, Poorly differentiated-9, mucinous carcinomas-1 . Ovarian cancer cell lines- IGROV1, OAW-42, OVCAR3, OVCAR8, and SKOV3.	Normal Ovarian tissue- 15.	Iorio et al., Cancer Res., 2007	17875710
Rechecked by a colleague	hsa-miR-205	Pancreas	1	209605478	209605587	Up regulated	Microarray	2.24 fold increase		Samples from 65 pancreatic adenocarcinoma and 42 chronic pancreatitis patients.	Normal pancreatic tissues	Bloomston et al., JAMA, 2007.	17473300
Rechecked by a colleague	hsa-miR-206	Breast	6	52009147	52009232	Up regulated	Microarray		1.42X10-3	76 primary brerast tumor tissues. Breast cancer cell lines are: Hs578-T, MCF7, T47D, BT20, SK-BR-3, HBL100, HCC2218, MDA-MB-175, MDA-MB-231, MDA-MB-361, MDA-MB-435, MDAMB- 436, MDA-MB-453, and MDA-MB-468.	6 pools of 5 normal breast tissues each and 4 additional single breast tissues.	Iorio et al., Cancer Res., 2005	16103053
Rechecked by a colleague	hsa-miR-20a	Colon	13	92003319	92003389	Up regulated	Microarray		2.5X10-3	lung, breast, stomach, prostate, colon and pancreatic tumor tissue.	lung, breast, stomach, prostate, colon and pancreatic normal tissue.	Volinia et al., PNAS, 2006	16461460
Rechecked by a colleague	hsa-mir-20a	Follicular_lymphoma	13	92003319	92003389	Amplified						Calin et al., PNAS, 2004	14973191
Rechecked by a colleague	hsa-miR-20a	Lung	13	92003319	92003389	Up regulated	Northern blotting	12-fold increase in small lung cancer cell line SK-LC-2.		19 lung cancer cell lines viz. A549, ACC-LC-94, SK-LC-3, A427, ACC-LC-319, SK-LC-7, SK-LC-10, NCI-H460, Calu6, Calu1, SK-MES-1, ACC-LC-176, PC1, PC10, ACC-LC-97, ACC-LC-76, ACC-LC-48, ACC-LC-172, SK-LC-2.	11 normal lung tissues and 2 immortalized lung epithelial cell lines, HPL1D and BEAS-2B.	Hayashita et al., Cancer Res., 2005	16266980
Rechecked by a colleague	hsa-miR-20a	Pancreas	13	92003319	92003389	Up regulated	Microarray		2.5X10-3	lung, breast, stomach, prostate, colon and pancreatic tumor tissue.	lung, breast, stomach, prostate, colon and pancreatic normal tissue.	Volinia et al., PNAS, 2006	16461460
Rechecked by a colleague	hsa-miR-20a	Prostate	13	92003319	92003389	Up regulated	Microarray		2.5X10-3	lung, breast, stomach, prostate, colon and pancreatic tumor tissue.	lung, breast, stomach, prostate, colon and pancreatic normal tissue.	Volinia et al., PNAS, 2006	16461460
Rechecked by a colleague	hsa-miR-21	Breast	17	57918627	57918698	Up regulated	Microarray(16461460), Microarray and Northern blotting (16103053)		2.5X10-3 (16461460), 4.67X10-3 (16103053)	lung, breast, stomach, prostate, colon and pancreatic tumor tissue (16461460). 76 primary brerast tumor tissues. Breast cancer cell lines are: Hs578-T, MCF7, T47D, BT20, SK-BR-3, HBL100, HCC2218, MDA-MB-175, MDA-MB-231, MDA-MB-361, MDA-MB-435, MDAMB- 436, MDA-MB-453, and MDA-MB-468 (16103053).	lung, breast, stomach, prostate, colon and pancreatic normal tissue (16461460). 6 pools of 5 normal breast tissues each and 4 additional single breast tissues (16103053).	Volinia et al., PNAS, 2006, Iorio et al., Cancer Res., 2005	16103053, 16461460
Rechecked by a colleague	hsa-miR-21	Cervical	17	57918627	57918698	Up regulated	Direct sequencing, Northern blotting		< 10-4	6 human cervical carcinoma cell lines such as: SW756, C4I, C33A, CaSki, SiHa, and ME-180. 29 cervical tumor samples.	5 histopathologically verified normal cervical samples. 29 snap-frozen normal cervical samples.	Liu et al., Cancer Res., 2007	17616659
Rechecked by a colleague	hsa-miR-21	Cholangiocarcinoma	17	57918627	57918698	Up regulated	qRT-PCR			Samples from primary Cholangiocarcinoma	Samples from normal bile duct.	Selaru et al., Hepatology, 2009	19296468
Rechecked by a colleague	hsa-miR-21	CNS	17	57918627	57918698	Up regulated	RT-PCR	17.7 fold reduction		59 tumor cell lines derived from Melanoma and from cancers of the Gastrointestinal tract, Kidney, Ovary, Breast, Prostate, Lung and Central Nervous System and Leukemia.	A set of 13 corresponding normal tissues	Gaur et al., Cancer Res., 2007	17363563
Rechecked by a colleague	hsa-miR-21	Colon	17	57918627	57918698	Up regulated	Microarray (16461460), RT-PCR (16854228)	Patients samples (log10)= 0.78 fold increase, Cell lines (log10)= 0.48 fold increase (16854228)	2.5X10-3 (16461460)	lung, breast, stomach, prostate, colon and pancreatic tumor tissue (16461460).	lung, breast, stomach, prostate, colon and pancreatic normal tissue (16461460).	Volinia et al., PNAS, 2006, Bandrés et al., Molecular cancer, 2006	16461460, 16854228
Rechecked by a colleague	hsa-miR-21	Diffuse_large_B_cell_lymphoma	17	57918627	57918698	Up regulated	Microarray, qRT-PCR	9.3 fold increase		Diffuse large B cell lymphoma cell lines such as: SU-DHL4, SU-DHL6, SU-DHL10, OCI-Ly3, Mieu and DB. Biopsy materials are collected from 76 patients.	Normal peripheral blood B cells .	Lawrie et al., Int. J. Cancer, 2007	17487835
Rechecked by a colleague	hsa-miR-21	Esophageal	17	57918627	57918698	Up regulated	Microarray	3-5 fold increase in squamous cell carcinoma and adenocarcinoma versus normal squamous epithelium		Adenocarcinoma- 10, Squamous cell carcinoma- 10, barrett's esophagus- 5, High grade dysplasia- 1	Normal squamous epithelium- 9	Feber et al., J Thorac Cardiovasc Surg., 2008	18242245
Rechecked by a colleague	hsa-miR-21	Glioblastoma	17	57918627	57918698	Up regulated	Northern blotting	5 to 100 fold increase in glioblastoma tissue and 5 to 30 fold increase in glioblastoma cell line	< 0.05	Early-passage cultures from four high-grade gliomas and six established glioblastoma model cell lines viz., A172, U87, U373, LN229, LN428, and LN308.	Tissue- fetal brain, adult cortex, adult white matter, Cell line- P19 cell line and primary astrocytes	J A Chan et al., 2005, Cancer Research	16024602
Rechecked by a colleague	hsa-miR-21	HCC/Liver	17	57918627	57918698	Upregulated	Microarray			Hepatocellular carcinoma tumors and cell lines	Corresponding normal tissues.	Jiang et al., Clin Cancer Res, 2007.	18223217
Rechecked by a colleague	hsa-miR-21	Head & Neck	17	57918627	57918698	Up regulated	Microarray, Northern blotting			Head and ceck cancer cell lines such as: FaduD, HN6, HN13, UM-SCC9, UM-SCC47, UM-SCC10A, UM-SCC11A, UM-SCC38, UMSCC4.		Tran et al., BBRC, 2007	17475218
Rechecked by a colleague	hsa-miR-21	Hematologic	17	57918627	57918698	Down regulated	RT-PCR	4.5 fold reduction		59 tumor cell lines derived from Melanoma and from cancers of the Gastrointestinal tract, Kidney, Ovary, Breast, Prostate, Lung and Central Nervous System and Leukemia.	A set of 13 corresponding normal tissues	Gaur et al., Cancer Res., 2007	17363563
Rechecked by a colleague	hsa-miR-21	Lung	17	57918627	57918698	Up regulated	Microarray, Solution hybridization detection method, RT-PCR	at least 2 fold increase (16530703)	2.5X10-3 (16461460) <1X10-7 (16530703)	lung, breast, stomach, prostate, colon and pancreatic tumor tissue (16461460). 104 primary lung cancerous tissues (16530703)	lung, breast, stomach, prostate, colon and pancreatic normal tissue (16461460). 5S rRNA (16530703). 104 primary lung cancer corresponding non cancerous lung tissues(16530703)	Volinia et al., PNAS, 2006, Yanaihara et al., Cancer cell, 2006	16461460, 16530703
Rechecked by a colleague	hsa-miR-21	Ovary	17	57918627	57918698	Up regulated	Microarray, Northern blotting			77 malignant tissues, all ovarian epithelial carcinomas, including serous- 31, endometrioid-8, clear cell-4, Poorly differentiated-9, mucinous carcinomas-1 . Ovarian cancer cell lines- IGROV1, OAW-42, OVCAR3, OVCAR8, and SKOV3.	Normal Ovarian tissue- 15.	Iorio et al., Cancer Res., 2007	17875710
Rechecked by a colleague	hsa-mir-21	Pancreas	17	57918627	57918698	Up regulated	Microarray (16461460, 17473300), qRT-PCR (17473300), Northern blotting (17473300)	3.08 fold increase (17473300)	2.5X10-3 (16461460)	lung, breast, stomach, prostate, colon and pancreatic tumor tissue (16461460).	lung, breast, stomach, prostate, colon and pancreatic normal tissue (16461460).	Volinia et al., PNAS, 2006, Bloomston et al., JAMA, 2007.	16461460, 17473300
Rechecked by a colleague	hsa-mir-21	Prostate	17	57918627	57918698	Up regulated	Microarray(16461460)		2.5X10-3 (16461460)	lung, breast, stomach, prostate, colon and pancreatic tumor tissue (16461460).	lung, breast, stomach, prostate, colon and pancreatic normal tissue (16461460).	Volinia et al., PNAS, 2006	16461460
Rechecked by a colleague	hsa-mir-21	Stomach	17	57918627	57918698	Up regulated	Microarray		2.5X10-3	lung, breast, stomach, prostate, colon and pancreatic tumor tissue.	lung, breast, stomach, prostate, colon and pancreatic normal tissue.	Volinia et al., PNAS, 2006	16461460
Rechecked by a colleague	hsa-miR-21	Thyroid	17	57918627	57918698	Up regulated	Microarray	4.3 fold increase		Papilary thyroid carcinoma (PTC) tumor tissue.	Normal thyroid tissue.	He et al., PNAS, 2005	16365291
Rechecked by a colleague	hsa-miR-21	Uterus/Endometrial_cancer	17	57918627	57918698	Up regulated	Microarray, qRT-PCR, Northern blotting	At least 2 fold increase	4.34X10-9	55 Human uterine Leiomyomas.	55 Human uterine Leiomyomas matched myometrium	Wang et al., Genes, chromosomes & cancer, 2007	17243163
Rechecked by a colleague	hsa-miR-210	Breast	11	568089	568198	induced/ Up regulated	Microarray		6.40X10-13 (16103053)	76 primary brerast tumor tissues. Breast cancer cell lines are: Hs578-T, MCF7, T47D, BT20, SK-BR-3, HBL100, HCC2218, MDA-MB-175, MDA-MB-231, MDA-MB-361, MDA-MB-435, MDAMB- 436, MDA-MB-453, and MDA-MB-468 (16103053).	6 pools of 5 normal breast tissues each and 4 additional single breast tissues (16103053).	Iorio et al., Cancer Res., 2005	18316553, 16103053
Rechecked by a colleague	hsa-miR-210	Lung	11	568089	568198	Up regulated	Microarray		1X10-7	104 primary lung cancerous tissues	104 primary lung cancer corresponding non cancerous lung tissues	Yanaihara et al., Cancer cell, 2006	16530703
Rechecked by a colleague	hsa-mir-210	Ovary	11	568089	568198	Deleted						Yanaihara et al., Cancer cell, 2006	16530703
Rechecked by a colleague	hsa-mir-210	Pancreas	11	568089	568198	Up regulated	Microarray	2.97 fold increase				Bloomston et al., JAMA, 2007.	17473300
Rechecked by a colleague	hsa-miR-212	CNS	17	1953565	1953674	Down regulated	RT-PCR	5.9 fold reduction		59 tumor cell lines derived from Melanoma and from cancers of the Gastrointestinal tract, Kidney, Ovary, Breast, Prostate, Lung and Central Nervous System and Leukemia.	A set of 13 corresponding normal tissues	Gaur et al., Cancer Res., 2007	17363563
Rechecked by a colleague	hsa-miR-212	HCC/Liver	17	1953565	1953674	Deleted						Calin et al., PNAS, 2004	14973191
Rechecked by a colleague	hsa-miR-212	Lung	17	1953565	1953674	Up regulated	Microarray		5X10-6	104 primary lung cancerous tissues	104 primary lung cancer corresponding non cancerous lung tissues	Yanaihara et al., Cancer cell, 2006	16530703
Rechecked by a colleague	hsa-miR-212	Uterus/Endometrial_cancer	17	1953565	1953674	Down regulated	Microarray, qRT-PCR	At least 2 fold reduction	1.68X10-8	55 Human uterine Leiomyomas.	55 Human uterine Leiomyomas matched myometrium	Wang et al., Genes, chromosomes & cancer, 2007	17243163
Rechecked by a colleague	hsa-miR-213	Breast				Up regulated	Microarray		1.08X10-2	76 primary brerast tumor tissues. Breast cancer cell lines are: Hs578-T, MCF7, T47D, BT20, SK-BR-3, HBL100, HCC2218, MDA-MB-175, MDA-MB-231, MDA-MB-361, MDA-MB-435, MDAMB- 436, MDA-MB-453, and MDA-MB-468 (16103053).	6 pools of 5 normal breast tissues each and 4 additional single breast tissues (16103053).	Iorio et al., Cancer Res., 2005	18316553, 16103053
Rechecked by a colleague	hsa-miR-213	CNS				Down regulated	RT-PCR	5.2 fold reduction		59 tumor cell lines derived from Melanoma and from cancers of the Gastrointestinal tract, Kidney, Ovary, Breast, Prostate, Lung and Central Nervous System and Leukemia.	A set of 13 corresponding normal tissues	Gaur et al., Cancer Res., 2007	17363563
Rechecked by a colleague	hsa-miR-213	Pancreas				Up regulated	Microarray	2.16 fold increase				Bloomston et al., JAMA, 2007.	17473300
Rechecked by a colleague	hsa-miR-214	Colon	1	172107938	172108047	Down regulated	RT-PCR	1838 fold reduction		59 tumor cell lines derived from Melanoma and from cancers of the Gastrointestinal tract, Kidney, Ovary, Breast, Prostate, Lung and Central Nervous System and Leukemia.	A set of 13 corresponding normal tissues	Gaur et al., Cancer Res., 2007	17363563
Rechecked by a colleague	hsa-miR-214	Lung	1	172107938	172108047	Up regulated	Microarray		8.60X10-6	104 primary lung cancerous tissues	104 primary lung cancer corresponding non cancerous lung tissues	Yanaihara et al., Cancer cell, 2006	16530703
Rechecked by a colleague	hsa-miR-214	Pancreas	1	172107938	172108047	Up regulated	Microarray		2.5X10-3	lung, breast, stomach, prostate, colon and pancreatic tumor tissue.	lung, breast, stomach, prostate, colon and pancreatic normal tissue.	Volinia et al., PNAS, 2006	16461460
Rechecked by a colleague	hsa-miR-214	Prostate	1	172107938	172108047	Up regulated	Microarray		2.5X10-3	lung, breast, stomach, prostate, colon and pancreatic tumor tissue.	lung, breast, stomach, prostate, colon and pancreatic normal tissue.	Volinia et al., PNAS, 2006	16461460
Rechecked by a colleague	hsa-mir-214	Stomach	1	172107938	172108047	Up regulated	Microarray		2.5X10-3	lung, breast, stomach, prostate, colon and pancreatic tumor tissue.	lung, breast, stomach, prostate, colon and pancreatic normal tissue.	Volinia et al., PNAS, 2006	16461460
Rechecked by a colleague	hsa-miR-215	Uterus/Endometrial_cancer	1	220291195	220291304	Down regulated	Microarray	At least 2 fold reduction	2.53X10-8	55 Human uterine Leiomyomas.	55 Human uterine Leiomyomas matched myometrium	Wang et al., Genes, chromosomes & cancer, 2007	17243163
Rechecked by a colleague	hsa-miR-216-prec	Lung				Down regulated	Microarray		3.05X10-5	104 primary lung cancerous tissues	104 primary lung cancer corresponding non cancerous lung tissues	Yanaihara et al., Cancer cell, 2006	16530703
Rechecked by a colleague	hsa-miR-218	ALL				Up regulated	RT-PCR			Acute lymphoblastic leukemia (ALL) samples from 7 patients diagnosed with ALL of various subtypes including biphenotypic, pro-B, T and B, T and Calla+. Chronic lymphocytic leukemia (CLL) samples from 9 patients diagnosed with CLL.	Normal CD19+ cells.	Zanette et al., Braz J Med Biol Res, 2007	17934639
Rechecked by a colleague	hsa-miR-218	Hematologic				Down regulated	RT-PCR	39.7 fold reduction		59 tumor cell lines derived from Melanoma and from cancers of the Gastrointestinal tract, Kidney, Ovary, Breast, Prostate, Lung and Central Nervous System and Leukemia.	A set of 13 corresponding normal tissues	Gaur et al., Cancer Res., 2007	17363563
Rechecked by a colleague	hsa-miR-218-2	Colon	5	168195151	168195260	Down regulated	Microarray			lung, breast, stomach, prostate, colon and pancreatic tumor tissue.	lung, breast, stomach, prostate, colon and pancreatic normal tissue.	Volinia et al., PNAS, 2006	16461460
Rechecked by a colleague	hsa-mir-218-2	Pancreas	5	168195151	168195260	Down regulated	Microarray			lung, breast, stomach, prostate, colon and pancreatic tumor tissue.	lung, breast, stomach, prostate, colon and pancreatic normal tissue.	Volinia et al., PNAS, 2006	16461460
Rechecked by a colleague	hsa-miR-218-2	Prostate	5	168195151	168195260	Down regulated	Microarray			lung, breast, stomach, prostate, colon and pancreatic tumor tissue.	lung, breast, stomach, prostate, colon and pancreatic normal tissue.	Volinia et al., PNAS, 2006	16461460
Rechecked by a colleague	hsa-mir-218-2	Stomach	5	168195151	168195260	Down regulated	Microarray			lung, breast, stomach, prostate, colon and pancreatic tumor tissue.	lung, breast, stomach, prostate, colon and pancreatic normal tissue.	Volinia et al., PNAS, 2006	16461460
Rechecked by a colleague	hsa-miR-219	CNS				Down regulated	RT-PCR	133 fold reduction		59 tumor cell lines derived from Melanoma and from cancers of the Gastrointestinal tract, Kidney, Ovary, Breast, Prostate, Lung and Central Nervous System and Leukemia.	A set of 13 corresponding normal tissues	Gaur et al., Cancer Res., 2007	17363563
Rechecked by a colleague	hsa-miR-219-1	Lung	6	33175612	33175721	Down regulated	Microarray		5.56X10-5	104 primary lung cancerous tissues	104 primary lung cancer corresponding non cancerous lung tissues	Yanaihara et al., Cancer cell, 2006	16530703
Rechecked by a colleague	hsa-miR-22	HCC/Liver	17	1617197	1617281	Deleted						Calin et al., PNAS, 2004	14973191
Rechecked by a colleague	hsa-miR-22	Hematologic	17	1617197	1617281	Down regulated	RT-PCR	10.3 fold reduction		59 tumor cell lines derived from Melanoma and from cancers of the Gastrointestinal tract, Kidney, Ovary, Breast, Prostate, Lung and Central Nervous System and Leukemia.	A set of 13 corresponding normal tissues	Gaur et al., Cancer Res., 2007	17363563
Rechecked by a colleague	hsa-mir-220	Lung				Down regulated	Microarray		6.3X10-4	104 primary lung cancerous tissues	104 primary lung cancer corresponding non cancerous lung tissues	Yanaihara et al., Cancer cell, 2006	16530703
Rechecked by a colleague	hsa-mir-220	Pancreas				Up regulated	Microarray	2.11 fold increase		Samples from 65 pancreatic adenocarcinoma and 42 chronic pancreatitis patients.	Normal pancreatic tissues	Bloomston et al., JAMA, 2007.	17473300
Rechecked by a colleague	hsa-miR-220	Uterus/Endometrial_cancer				Down regulated	Microarray, qRT-PCR	At least 2 fold reduction	1.2X10-7	55 Human uterine Leiomyomas.	55 Human uterine Leiomyomas matched myometrium	Wang et al., Genes, chromosomes & cancer, 2007	17243163
Rechecked by a colleague	hsa-miR-221	Bladder (Urothelial)	X	45605585	45605694	Up regulated	Microarray	1.50 fold increase	0.022	Urothelial carcinoma- 25	Normal mucosa- 2	Gottardo et al., Urology oncology 2007	17826655
Rechecked by a colleague	hsa-miR-221	Colon	X	45605585	45605694	Up regulated	Microarray		2.5X10-3	lung, breast, stomach, prostate, colon and pancreatic tumor tissue.	lung, breast, stomach, prostate, colon and pancreatic normal tissue.	Volinia et al., PNAS, 2006	16461460
Rechecked by a colleague	hsa-miR-221	Diffuse_large_B_cell_lymphoma	X	45605585	45605694	Up regulated	Microarray, qRT-PCR	2.3 fold increase		Diffuse large B cell lymphoma cell lines such as: SU-DHL4, SU-DHL6, SU-DHL10, OCI-Ly3, Mieu and DB. Biopsy materials are collected from 76 patients.	Normal peripheral blood B cells .	Lawrie et al., Int. J. Cancer, 2007	17487835
Rechecked by a colleague	hsa-miR-221	Glioblastoma	X	45605585	45605694	Up regulated	Microarray, Northern blotting		6.56X10-4	Tissue samples are collected from adult patients diagnosed with glioblastoma, astrocytoma grade II - 1, oligoastrocytoma grade III - 1. 10 glioblastoma cell lines such as: DBTRG-05MG, U118, U87, A172, LN18, M059J, M059K, LN229, T98G, and U138MG.	Adult brain tissue samples.	Ciafre et al., BBRC, 2005	16039986
Rechecked by a colleague	hsa-miR-221	Pancreas	X	45605585	45605694	Up regulated	Microarray (17473300, 16461460), qRT-PCR (17473300)	3.42 fold increase (17473300)	2.5X10-3 (16461460)	lung, breast, stomach, prostate, colon and pancreatic tumor tissue (16461460).	lung, breast, stomach, prostate, colon and pancreatic normal tissue 16461460).	Volinia et al., PNAS, 2006, Bloomston et al., JAMA, 2007.	16461460, 17473300
Rechecked by a colleague	hsa-mir-221	Stomach	X	45605585	45605694	Up regulated	Microarray		2.5X10-3	lung, breast, stomach, prostate, colon and pancreatic tumor tissue.	lung, breast, stomach, prostate, colon and pancreatic normal tissue.	Volinia et al., PNAS, 2006	16461460
Rechecked by a colleague	hsa-miR-221	Thyroid	X	45605585	45605694	Up regulated	Microarray (16365291), RT-PCR (16365291, 18270258) and Northern blotting (16365291).	12.3 fold increase (16365291), At least 2 fold increase (18270258).		Papilary thyroid carcinoma (PTC) tumor tissue (16365291), Thyroid neoplastic samples including Papilary carcinoma- 23, Follicular carcimoma- 9, Follicular adenocarcinoma- 8, Anaplastic carcinoma-4, poorly differentiated carcinoma- 4, Medullary carcinoma- 2 (18270258).	Normal thyroid tissue (16365291). Normal thyroid tissue- 5, Hyperplastic nodule- 5 (18270258).	He et al., PNAS, 2005, Nikiforova et al., J Clin Endocrinol Metab., 2008	16365291, 18270258
Rechecked by a colleague	hsa-miR-222	Pancreas	X	45606421	45606530	Up regulated	Microarray, qRT-PCR	2.70 fold increase				Bloomston et al., JAMA, 2007.	17473300
Rechecked by a colleague	hsa-miR-222	Thyroid	X	45606421	45606530	Up regulated	Microarray (16365291), RT-PCR (16365291, 18270258) and Northern blotting (16365291)	At least 2 fold increase (18270258), 10.9 fold increase (16365291)		Thyroid neoplastic samples including Papilary carcinoma- 23, Follicular carcimoma- 9, Follicular adenocarcinoma- 8, Anaplastic carcinoma-4, poorly differentiated carcinoma- 4, Medullary carcinoma- 2 (18270258), Papilary thyroid carcinoma (PTC) tumor tissue (16365291).	Normal thyroid tissue- 5, Hyperplastic nodule- 5 (18270258). Normal thyroid tissue (16365291).	He et al., PNAS, 2005, Nikiforova et al., J Clin Endocrinol Metab., 2008	16365291, 18270258
Rechecked by a colleague	hsa-miR-223	Bladder (Urothelial)	X	65238712	65238821	Up regulated	Microarray	1.49 fold increase	0.048	Urothelial carcinoma- 25	Normal mucosa- 2	Gottardo et al., Urology oncology 2007	17826655
Rechecked by a colleague	hsa-miR-223	CNS	X	65238712	65238821	Down regulated	RT-PCR	6 fold reduction		59 tumor cell lines derived from Melanoma and from cancers of the Gastrointestinal tract, Kidney, Ovary, Breast, Prostate, Lung and Central Nervous System and Leukemia.	A set of 13 corresponding normal tissues	Gaur et al., Cancer Res., 2007	17363563
Rechecked by a colleague	hsa-miR-223	Colon	X	65238712	65238821	Up regulated (16461460), Down regulated (17363563)	Microarray (16461460), RT-PCR (17363563)	4578 fold reduction (17363563)	2.5X10-3 (16461460)	lung, breast, stomach, prostate, colon and pancreatic tumor tissue. (16461460). 59 tumor cell lines derived from Melanoma and from cancers of the Gastrointestinal tract, Kidney, Ovary, Breast, Prostate, Lung and Central Nervous System and Leukemia (17363563).	lung, breast, stomach, prostate, colon and pancreatic normal tissue. (16461460) A set of 13 corresponding normal tissues (17363563)	Volinia et al., PNAS, 2006, Gaur et al., Cancer Res., 2007	16461460, 17363563
Rechecked by a colleague	hsa-miR-223	Pancreas	X	65238712	65238821	Up regulated	Microarray	2.53 fold increase (17473300)	2.5X10-3 (16461460)	lung, breast, stomach, prostate, colon and pancreatic tumor tissue (16461460). Samples from 65 pancreatic adenocarcinoma and 42 chronic pancreatitis patients (17473300).	lung, breast, stomach, prostate, colon and pancreatic normal tissue (16461460). Normal pancreatic tissues (17473300)	Volinia et al., PNAS, 2006, Bloomston et al., JAMA, 2007.	16461460, 17473300
Rechecked by a colleague	hsa-miR-223	Prostate	X	65238712	65238821	Up regulated	Microarray		2.5X10-3	lung, breast, stomach, prostate, colon and pancreatic tumor tissue.	lung, breast, stomach, prostate, colon and pancreatic normal tissue.	Volinia et al., PNAS, 2006	16461460
Rechecked by a colleague	hsa-mir-223	Stomach	X	65238712	65238821	Up regulated	Microarray		2.5X10-3	lung, breast, stomach, prostate, colon and pancreatic tumor tissue.	lung, breast, stomach, prostate, colon and pancreatic normal tissue.	Volinia et al., PNAS, 2006	16461460
Rechecked by a colleague	hsa-miR-224	HCC/Liver	X	151127050	151127130	Up regulated	Microarray and Northern blotting(16331254)		1.7X10-4	25 samples surgically resected from HCC. 9 samples from chronic hepatitis type C obtained by fine needle biopsy.	25 normal normal Liver tissue samples	Murakami et al., Oncogene, 2006	16331254
Rechecked by a colleague	hsa-miR-224	Lung	X	151127050	151127130	Down regulated	Microarray		1.43X10-4	104 primary lung cancerous tissues	104 primary lung cancer corresponding non cancerous lung tissues	Yanaihara et al., Cancer cell, 2006	16530703
Rechecked by a colleague	hsa-miR-224	Thyroid	X	151127050	151127130	Up regulated	RT-PCR	At least 2 fold increase		Thyroid neoplastic samples including Papilary carcinoma- 23, Follicular carcimoma- 9, Follicular adenocarcinoma- 8, Anaplastic carcinoma-4, poorly differentiated carcinoma- 4, Medullary carcinoma- 2,	Normal thyroid tissue- 5, Hyperplastic nodule- 5.	Nikiforova et al., J Clin Endocrinol Metab., 2008	18270258
Rechecked by a colleague	hsa-miR-23a	Bladder (Urothelial)	19	13947401	13947473	Up regulated	Microarray	1.93 fold increase	0.001	Urothelial carcinoma- 25	Normal mucosa- 2	Gottardo et al., Urology oncology 2007	17826655
Rechecked by a colleague	hsa-miR-23a	Pancreas	19	13947401	13947473	Up regulated	Microarray	2.01 fold increase		Samples from 65 pancreatic adenocarcinoma and 42 chronic pancreatitis patients.	Normal pancreatic tissues	Bloomston et al., JAMA, 2007.	17473300
Rechecked by a colleague	hsa-miR-23a	Uterus/Endometrial_cancer	19	13947401	13947473	Up regulated	Microarray	At least 2 fold increase	8.39X10-9	55 Human uterine Leiomyomas.	55 Human uterine Leiomyomas matched myometrium	Wang et al., Genes, chromosomes & cancer, 2007	17243163
Rechecked by a colleague	hsa-miR-23b	Bladder (Urothelial)	9	97847490	97847586	Up regulated	Microarray	1.62 fold increase	0.002	Urothelial carcinoma- 25	Normal mucosa- 2	Gottardo et al., Urology oncology 2007	17826655
Rechecked by a colleague	hsa-miR-23b	Cervical	9	97847490	97847586	Down regulated	Direct sequencing		< 10-4	6 human cervical carcinoma cell lines such as: SW756, C4I, C33A, CaSki, SiHa, and ME-180. 29 cervical tumor samples.	5 histopathologically verified normal cervical samples. 29 snap-frozen normal cervical samples.	Liu et al., Cancer Res., 2007	17616659
Rechecked by a colleague	hsa-miR-23b	Colon	9	97847490	97847586	Down regulated	RT-PCR	13.4 fold reduction		59 tumor cell lines derived from Melanoma and from cancers of the Gastrointestinal tract, Kidney, Ovary, Breast, Prostate, Lung and Central Nervous System and Leukemia.	A set of 13 corresponding normal tissues	Gaur et al., Cancer Res., 2007	17363563
Rechecked by a colleague	hsa-miR-23b	Hematologic	9	97847490	97847586	Down regulated	RT-PCR	14.1 fold reduction		59 tumor cell lines derived from Melanoma and from cancers of the Gastrointestinal tract, Kidney, Ovary, Breast, Prostate, Lung and Central Nervous System and Leukemia.	A set of 13 corresponding normal tissues	Gaur et al., Cancer Res., 2007	17363563
Rechecked by a colleague	hsa-miR-23b	Pancreas	9	97847490	97847586	Up regulated	Microarray	2.00 fold increase		Samples from 65 pancreatic adenocarcinoma and 42 chronic pancreatitis patients.	Normal pancreatic tissues	Bloomston et al., JAMA, 2007.	17473300
Rechecked by a colleague	hsa-miR-23b	Uterus/Endometrial_cancer	9	97847490	97847586	Up regulated	Microarray, qRT-PCR, Northern blotting	At least 2 fold increase	1.18X10-9	55 Human uterine Leiomyomas.	55 Human uterine Leiomyomas matched myometrium	Wang et al., Genes, chromosomes & cancer, 2007	17243163
Rechecked by a colleague	hsa-miR-24-1	Bladder (Urothelial)	9	97848303	97848370	Deleted						Calin et al., PNAS, 2004	14973191
Rechecked by a colleague	hsa-miR-24-1	Colon	9	97848303	97848370	Up regulated	Microarray		2.5X10-3	lung, breast, stomach, prostate, colon and pancreatic tumor tissue.	lung, breast, stomach, prostate, colon and pancreatic normal tissue.	Volinia et al., PNAS, 2006	16461460
Rechecked by a colleague	hsa-miR-24-1	Pancreas	9	97848303	97848370	Up regulated	Microarray		2.5X10-3	lung, breast, stomach, prostate, colon and pancreatic tumor tissue.	lung, breast, stomach, prostate, colon and pancreatic normal tissue.	Volinia et al., PNAS, 2006	16461460
Rechecked by a colleague	hsa-mir-24-1	Stomach	9	97848303	97848370	Up regulated	Microarray		2.5X10-3	lung, breast, stomach, prostate, colon and pancreatic tumor tissue.	lung, breast, stomach, prostate, colon and pancreatic normal tissue.	Volinia et al., PNAS, 2006	16461460
Rechecked by a colleague	hsa-miR-24-1	Uterus/Endometrial_cancer	9	97848303	97848370	Up regulated	Microarray	At least 2 fold increase	5.39X10-8	55 Human uterine Leiomyomas.	55 Human uterine Leiomyomas matched myometrium	Wang et al., Genes, chromosomes & cancer, 2007	17243163
Rechecked by a colleague	hsa-miR-24-2	Colon	19	13947101	13947173	Up regulated	Microarray		2.5X10-3	lung, breast, stomach, prostate, colon and pancreatic tumor tissue.	lung, breast, stomach, prostate, colon and pancreatic normal tissue.	Volinia et al., PNAS, 2006	16461460
Rechecked by a colleague	hsa-miR-24-2	Lung	19	13947101	13947173	Up regulated	Microarray		1.30X10-6	104 primary lung cancerous tissues	104 primary lung cancer corresponding non cancerous lung tissues	Yanaihara et al., Cancer cell, 2006	16530703
Rechecked by a colleague	hsa-miR-24-2	Pancreas	19	13947101	13947173	Up regulated	Microarray		2.5X10-3	lung, breast, stomach, prostate, colon and pancreatic tumor tissue.	lung, breast, stomach, prostate, colon and pancreatic normal tissue.	Volinia et al., PNAS, 2006	16461460
Rechecked by a colleague	hsa-mir-24-2	Stomach	19	13947101	13947173	Up regulated	Microarray		2.5X10-3	lung, breast, stomach, prostate, colon and pancreatic tumor tissue.	lung, breast, stomach, prostate, colon and pancreatic normal tissue.	Volinia et al., PNAS, 2006	16461460
Rechecked by a colleague	hsa-miR-25	Prostate	7	99691183	99691266	Up regulated	Microarray		2.5X10-3	lung, breast, stomach, prostate, colon and pancreatic tumor tissue.	lung, breast, stomach, prostate, colon and pancreatic normal tissue.	Volinia et al., PNAS, 2006	16461460
Rechecked by a colleague	hsa-mir-25	Stomach	7	99691183	99691266	Up regulated	Microarray		2.5X10-3	lung, breast, stomach, prostate, colon and pancreatic tumor tissue.	lung, breast, stomach, prostate, colon and pancreatic normal tissue.	Volinia et al., PNAS, 2006	16461460
Rechecked by a colleague	hsa-miR-26a	CNS				Down regulated	RT-PCR	16.2 fold reduction		59 tumor cell lines derived from Melanoma and from cancers of the Gastrointestinal tract, Kidney, Ovary, Breast, Prostate, Lung and Central Nervous System and Leukemia.	A set of 13 corresponding normal tissues	Gaur et al., Cancer Res., 2007	17363563
Rechecked by a colleague	hsa-miR-26a	Colon				Down regulated	RT-PCR	28 fold reduction		59 tumor cell lines derived from Melanoma and from cancers of the Gastrointestinal tract, Kidney, Ovary, Breast, Prostate, Lung and Central Nervous System and Leukemia.	A set of 13 corresponding normal tissues	Gaur et al., Cancer Res., 2007	17363563
Rechecked by a colleague	hsa-miR-26a	Epithelial				Deleted						Calin et al., PNAS, 2004	14973191
Rechecked by a colleague	hsa-miR-26a	Hematologic				Down regulated	RT-PCR	12.2 fold reduction		59 tumor cell lines derived from Melanoma and from cancers of the Gastrointestinal tract, Kidney, Ovary, Breast, Prostate, Lung and Central Nervous System and Leukemia.	A set of 13 corresponding normal tissues	Gaur et al., Cancer Res., 2007	17363563
Rechecked by a colleague	hsa-miR-26a	Lung				Deleted/Down regulated	Northern blotting			Sample from 12 patients diagnosed with CLL and 7 human lung cancer cell lines viz., Calu-3, H1299, H522, H460, H23, H1650, and H1573.	Normal lung	Calin et al., PNAS, 2004	14973191
Rechecked by a colleague	hsa-miR-26a	Nasopharyngeal/Nasal				Deleted						Calin et al., PNAS, 2004	14973191
Rechecked by a colleague	hsa-miR-26a-1	Uterus/Endometrial_cancer	3	38010895	38010971	Up regulated	Microarray, qRT-PCR	At least 2 fold increase	1.02X10-8	55 Human uterine Leiomyomas.	55 Human uterine Leiomyomas matched myometrium	Wang et al., Genes, chromosomes & cancer, 2007	17243163
Rechecked by a colleague	hsa-miR-26a1-prec	Epithelial	3	38010895	38010971	Deleted						Calin et al., PNAS, 2004	14973191
Rechecked by a colleague	hsa-miR-26a-1-prec	Esophageal	3	38010895	38010971	Deleted						Yanaihara et al., Cancer cell, 2006	16530703
Rechecked by a colleague	hsa-miR-26a-1-prec	Lung	3	38010895	38010971	Down regulated	Microarray		1.48X10-4	104 primary lung cancerous tissues	104 primary lung cancer corresponding non cancerous lung tissues	Yanaihara et al., Cancer cell, 2006	16530703
Rechecked by a colleague	hsa-miR-26b	Bladder (Urothelial)	2	219267369	219267445	Up regulated	Microarray	1.31 fold increase	0.041	Urothelial carcinoma- 25	Normal mucosa- 2	Gottardo et al., Urology oncology 2007	17826655
Rechecked by a colleague	hsa-miR-26b	CNS	2	219267369	219267445	Down regulated	RT-PCR	4.8 fold reduction		59 tumor cell lines derived from Melanoma and from cancers of the Gastrointestinal tract, Kidney, Ovary, Breast, Prostate, Lung and Central Nervous System and Leukemia.	A set of 13 corresponding normal tissues	Gaur et al., Cancer Res., 2007	17363563
Rechecked by a colleague	hsa-miR-27a	Uterus/Endometrial_cancer	19	13947254	13947331	Up regulated	Microarray	At least 2 fold increase	1.57X10-9	55 Human uterine Leiomyomas.	55 Human uterine Leiomyomas matched myometrium	Wang et al., Genes, chromosomes & cancer, 2007	17243163
Rechecked by a colleague	hsa-miR-27b	Bladder (Urothelial)	9	97847727	97847823	Deleted						Calin et al., PNAS, 2004	14973191
Rechecked by a colleague	hsa-miR-27b	Lung	9	97847727	97847823	Down regulated	Microarray		4.54X10-4	104 primary lung cancerous tissues	104 primary lung cancer corresponding non cancerous lung tissues	Yanaihara et al., Cancer cell, 2006	16530703
Rechecked by a colleague	hsa-miR-28	Hematologic	3	188406569	188406654	Down regulated	RT-PCR	12.6 fold reduction		59 tumor cell lines derived from Melanoma and from cancers of the Gastrointestinal tract, Kidney, Ovary, Breast, Prostate, Lung and Central Nervous System and Leukemia.	A set of 13 corresponding normal tissues	Gaur et al., Cancer Res., 2007	17363563
Rechecked by a colleague	hsa-miR-28	Kidney	3	188406569	188406654	Up regulated	Microarray	1.27 fold increase	0.01	Carcinoma- 20, Benign renal tumor- 4	Normal parenchyma- 3	Gottardo et al., Urology oncology 2007	17826655
Rechecked by a colleague	hsa-miR-292-3p	Uterus/Endometrial_cancer				Down regulated	Microarray	At least 2 fold reduction	2.66X10-15	55 Human uterine Leiomyomas.	55 Human uterine Leiomyomas matched myometrium	Wang et al., Genes, chromosomes & cancer, 2007	17243163
Rechecked by a colleague	hsa-miR-295	Uterus/Endometrial_cancer				Down regulated	Microarray	At least 2 fold reduction	8.88X10-6	55 Human uterine Leiomyomas.	55 Human uterine Leiomyomas matched myometrium	Wang et al., Genes, chromosomes & cancer, 2007	17243163
Rechecked by a colleague	hsa-miR-297-3	Colon				Amplified						Calin et al., PNAS, 2004	14973191
Rechecked by a colleague	hsa-miR-299	CNS	14	101490131	101490193	Down regulated	RT-PCR	10.7 fold reduction		59 tumor cell lines derived from Melanoma and from cancers of the Gastrointestinal tract, Kidney, Ovary, Breast, Prostate, Lung and Central Nervous System and Leukemia.	A set of 13 corresponding normal tissues	Gaur et al., Cancer Res., 2007	17363563
Rechecked by a colleague	hsa-miR-299	Colon	14	101490131	101490193	Down regulated	RT-PCR	28 fold reduction		59 tumor cell lines derived from Melanoma and from cancers of the Gastrointestinal tract, Kidney, Ovary, Breast, Prostate, Lung and Central Nervous System and Leukemia.	A set of 13 corresponding normal tissues	Gaur et al., Cancer Res., 2007	17363563
Rechecked by a colleague	hsa-miR-299	HCC/Liver	14	101490131	101490193	Up regulated						Varnholt et al., Hepatology, 2008	18307259
Rechecked by a colleague	hsa-miR-29a	CLL	7	130561506	130561569	Up regulated	RT-PCR	27.19 fold increase		Acute lymphoblastic leukemia (ALL) samples from 7 patients diagnosed with ALL of various subtypes including biphenotypic, pro-B, T and B, T and Calla+. Chronic lymphocytic leukemia (CLL) samples from 9 patients diagnosed with CLL.	Normal CD19+ cells.	Zanette et al., Braz J Med Biol Res, 2007	17934639
Rechecked by a colleague	hsa-miR-29b	Uterus/Endometrial_cancer				Down regulated	Microarray, qRT-PCR	At least 2 fold reduction	2.11X10-9	55 Human uterine Leiomyomas.	55 Human uterine Leiomyomas matched myometrium	Wang et al., Genes, chromosomes & cancer, 2007	17243163
Rechecked by a colleague	hsa-miR-29b-2	Breast	1	207975788	207975868	Up regulated	Microarray		2.5X10-3	lung, breast, stomach, prostate, colon and pancreatic tumor tissue.	lung, breast, stomach, prostate, colon and pancreatic normal tissue.	Volinia et al., PNAS, 2006	16461460
Rechecked by a colleague	hsa-miR-29b-2	Colon	1	207975788	207975868	Up regulated	Microarray		2.5X10-3	lung, breast, stomach, prostate, colon and pancreatic tumor tissue.	lung, breast, stomach, prostate, colon and pancreatic normal tissue.	Volinia et al., PNAS, 2006	16461460
Rechecked by a colleague	hsa-miR-29b-2	Lung	1	207975788	207975868	Down regulated						Dalmy and Edwards., Oncogene, 2006	17028596
Rechecked by a colleague	hsa-mir-29b-2	Pancreas	1	207975788	207975868	Up regulated	Microarray		2.5X10-3	lung, breast, stomach, prostate, colon and pancreatic tumor tissue.	lung, breast, stomach, prostate, colon and pancreatic normal tissue.	Volinia et al., PNAS, 2006	16461460
Rechecked by a colleague	hsa-mir-29b-2	Prostate	1	207975788	207975868	Up regulated	Microarray		2.5X10-3	lung, breast, stomach, prostate, colon and pancreatic tumor tissue.	lung, breast, stomach, prostate, colon and pancreatic normal tissue.	Volinia et al., PNAS, 2006	16461460
Rechecked by a colleague	hsa-miR-29c	CLL	1	207975197	207975284	Up regulated	RT-PCR	8.11 fold increase		Acute lymphoblastic leukemia (ALL) samples from 7 patients diagnosed with ALL of various subtypes including biphenotypic, pro-B, T and B, T and Calla+. Chronic lymphocytic leukemia (CLL) samples from 9 patients diagnosed with CLL.	Normal CD19+ cells.	Zanette et al., Braz J Med Biol Res, 2007	17934639
Rechecked by a colleague	hsa-miR-29c	CNS	1	207975197	207975284	Down regulated	RT-PCR	17.5 fold reduction		59 tumor cell lines derived from Melanoma and from cancers of the Gastrointestinal tract, Kidney, Ovary, Breast, Prostate, Lung and Central Nervous System and Leukemia.	A set of 13 corresponding normal tissues	Gaur et al., Cancer Res., 2007	17363563
Rechecked by a colleague	hsa-miR-29c	Colon	1	207975197	207975284	Down regulated	RT-PCR	7.7 fold reduction		59 tumor cell lines derived from Melanoma and from cancers of the Gastrointestinal tract, Kidney, Ovary, Breast, Prostate, Lung and Central Nervous System and Leukemia.	A set of 13 corresponding normal tissues	Gaur et al., Cancer Res., 2007	17363563
Rechecked by a colleague	hsa-miR-30-3p	Colon				Down regulated	RT-PCR	Patients samples (log10)= -0.53 fold reduction, Cell lines (log10)= -0.63 fold reduction.		Colorectal tumor tissues, 15 Colorectal cancer cell lines viz., HCT15, RKO, DLD1, Lovo, LS411, SW1417, Caco2, LS513, SW1116, HCT116, SW480, Colo320, SW620, WiDR and LS174.	Normal colorectal tissues, Human normal colon cell type- CDC18Co.	Bandrés et al., Molecular Cancer, 2006	16854228
Rechecked by a colleague	hsa-mir-30a	Lung	6	72113254	72113324	Down regulated						Dalmy and Edwards., Oncogene, 2006	17028596
Rechecked by a colleague	hsa-miR-30a-5p	Lung				Down regulated	Microarray		4.80X10-6	104 primary lung cancerous tissues	104 primary lung cancer corresponding non cancerous lung tissues	Yanaihara et al., Cancer cell, 2006	16530703
Rechecked by a colleague	hsa-miR-30b	CNS	8	135812763	135812850	Down regulated	RT-PCR	3.4 fold reduction		59 tumor cell lines derived from Melanoma and from cancers of the Gastrointestinal tract, Kidney, Ovary, Breast, Prostate, Lung and Central Nervous System and Leukemia.	A set of 13 corresponding normal tissues	Gaur et al., Cancer Res., 2007	17363563
Rechecked by a colleague	hsa-miR-30c	CNS				Down regulated	RT-PCR	6.3 fold reduction		59 tumor cell lines derived from Melanoma and from cancers of the Gastrointestinal tract, Kidney, Ovary, Breast, Prostate, Lung and Central Nervous System and Leukemia.	A set of 13 corresponding normal tissues	Gaur et al., Cancer Res., 2007	17363563
Rechecked by a colleague	hsa-miR-30c	Colon				Up regulated	Microarray		2.5X10-3	lung, breast, stomach, prostate, colon and pancreatic tumor tissue.	lung, breast, stomach, prostate, colon and pancreatic normal tissue.	Volinia et al., PNAS, 2006	16461460
Rechecked by a colleague	hsa-miR-30c	Pancreas				Up regulated	Microarray		2.5X10-3	lung, breast, stomach, prostate, colon and pancreatic tumor tissue.	lung, breast, stomach, prostate, colon and pancreatic normal tissue.	Volinia et al., PNAS, 2006	16461460
Rechecked by a colleague	hsa-miR-30c	Prostate				Up regulated	Microarray		2.5X10-3	lung, breast, stomach, prostate, colon and pancreatic tumor tissue.	lung, breast, stomach, prostate, colon and pancreatic normal tissue.	Volinia et al., PNAS, 2006	16461460
Rechecked by a colleague	hsa-miR-30d	CNS	8	135817119	135817188	Down regulated	RT-PCR	3.2 fold reduction		59 tumor cell lines derived from Melanoma and from cancers of the Gastrointestinal tract, Kidney, Ovary, Breast, Prostate, Lung and Central Nervous System and Leukemia.	A set of 13 corresponding normal tissues	Gaur et al., Cancer Res., 2007	17363563
Rechecked by a colleague	hsa-miR-30e	CNS	1	41220027	41220118	Down regulated	RT-PCR	14.2 fold reduction		59 tumor cell lines derived from Melanoma and from cancers of the Gastrointestinal tract, Kidney, Ovary, Breast, Prostate, Lung and Central Nervous System and Leukemia.	A set of 13 corresponding normal tissues	Gaur et al., Cancer Res., 2007	17363563
Rechecked by a colleague	hsa-miR-30e	Colon	1	41220027	41220118	Down regulated	RT-PCR	3.9 fold reduction		59 tumor cell lines derived from Melanoma and from cancers of the Gastrointestinal tract, Kidney, Ovary, Breast, Prostate, Lung and Central Nervous System and Leukemia.	A set of 13 corresponding normal tissues	Gaur et al., Cancer Res., 2007	17363563
Rechecked by a colleague	hsa-miR-30e-3p	CNS				Down regulated	RT-PCR	4.9 fold reduction		59 tumor cell lines derived from Melanoma and from cancers of the Gastrointestinal tract, Kidney, Ovary, Breast, Prostate, Lung and Central Nervous System and Leukemia.	A set of 13 corresponding normal tissues	Gaur et al., Cancer Res., 2007	17363563
Rechecked by a colleague	hsa-miR-30e-3p	Colon				Down regulated	RT-PCR	2 fold reduction		59 tumor cell lines derived from Melanoma and from cancers of the Gastrointestinal tract, Kidney, Ovary, Breast, Prostate, Lung and Central Nervous System and Leukemia.	A set of 13 corresponding normal tissues	Gaur et al., Cancer Res., 2007	17363563
Rechecked by a colleague	hsa-miR-31	Colon	9	21512114	21512184	Up regulated	RT-PCR	Patients samples (log10)= 1.09 fold increase, Cell lines (log10)= 2.59 fold increase.		Colorectal tumor tissues, 15 Colorectal cancer cell lines viz., HCT15, RKO, DLD1, Lovo, LS411, SW1417, Caco2, LS513, SW1116, HCT116, SW480, Colo320, SW620, WiDR and LS174.	Normal colorectal tissues, Human normal colon cell type- CDC18Co.	Bandrés et al., Molecular Cancer, 2006	16854228
Rechecked by a colleague	hsa-miR-32	Colon	9	111808509	111808578	Up regulated	Microarray		2.5X10-3	lung, breast, stomach, prostate, colon and pancreatic tumor tissue.	lung, breast, stomach, prostate, colon and pancreatic normal tissue.	Volinia et al., PNAS, 2006	16461460
Rechecked by a colleague	hsa-miR-32	Lung	9	111808509	111808578	Down regulated						Dalmy and Edwards., Oncogene, 2006	17028596
Rechecked by a colleague	hsa-miR-32	Pancreas	9	111808509	111808578	Up regulated	Microarray		2.5X10-3	lung, breast, stomach, prostate, colon and pancreatic tumor tissue.	lung, breast, stomach, prostate, colon and pancreatic normal tissue.	Volinia et al., PNAS, 2006	16461460
Rechecked by a colleague	hsa-miR-32	Prostate	9	111808509	111808578	Up regulated	Microarray		2.5X10-3	lung, breast, stomach, prostate, colon and pancreatic tumor tissue.	lung, breast, stomach, prostate, colon and pancreatic normal tissue.	Volinia et al., PNAS, 2006	16461460
Rechecked by a colleague	hsa-miR-32	Uterus/Endometrial_cancer	9	111808509	111808578	Down regulated	Microarray, qRT-PCR	At least 2 fold reduction	2.4X10-10	55 Human uterine Leiomyomas.	55 Human uterine Leiomyomas matched myometrium	Wang et al., Genes, chromosomes & cancer, 2007	17243163
Rechecked by a colleague	hsa-miR-321	CNS				Down regulated	RT-PCR	20 fold reduction		59 tumor cell lines derived from Melanoma and from cancers of the Gastrointestinal tract, Kidney, Ovary, Breast, Prostate, Lung and Central Nervous System and Leukemia.	A set of 13 corresponding normal tissues	Gaur et al., Cancer Res., 2007	17363563
Rechecked by a colleague	hsa-miR-323	CNS	14	101492069	101492154	Down regulated	RT-PCR	59.6 fold reduction		59 tumor cell lines derived from Melanoma and from cancers of the Gastrointestinal tract, Kidney, Ovary, Breast, Prostate, Lung and Central Nervous System and Leukemia.	A set of 13 corresponding normal tissues	Gaur et al., Cancer Res., 2007	17363563
Rechecked by a colleague	hsa-miR-324-3p	CNS				Down regulated	RT-PCR	4 fold reduction		59 tumor cell lines derived from Melanoma and from cancers of the Gastrointestinal tract, Kidney, Ovary, Breast, Prostate, Lung and Central Nervous System and Leukemia.	A set of 13 corresponding normal tissues	Gaur et al., Cancer Res., 2007	17363563
Rechecked by a colleague	hsa-miR-324-3p	Uterus/Endometrial_cancer				Down regulated	Microarray	At least 2 fold reduction	1.63X10-9	55 Human uterine Leiomyomas.	55 Human uterine Leiomyomas matched myometrium	Wang et al., Genes, chromosomes & cancer, 2007	17243163
Rechecked by a colleague	hsa-miR-324-5p	CNS				Down regulated	RT-PCR	4 fold reduction		59 tumor cell lines derived from Melanoma and from cancers of the Gastrointestinal tract, Kidney, Ovary, Breast, Prostate, Lung and Central Nervous System and Leukemia.	A set of 13 corresponding normal tissues	Gaur et al., Cancer Res., 2007	17363563
Rechecked by a colleague	hsa-miR-324-5p	Uterus/Endometrial_cancer				Down regulated	Microarray	At least 2 fold reduction	2.46X10-8	55 Human uterine Leiomyomas.	55 Human uterine Leiomyomas matched myometrium	Wang et al., Genes, chromosomes & cancer, 2007	17243163
Rechecked by a colleague	hsa-miR-326	Uterus/Endometrial_cancer	11	75046136	75046230	Down regulated	Microarray, qRT-PCR	At least 2 fold reduction	1.75X10-11	55 Human uterine Leiomyomas.	55 Human uterine Leiomyomas matched myometrium	Wang et al., Genes, chromosomes & cancer, 2007	17243163
Rechecked by a colleague	hsa-miR-328	CNS	16	67236224	67236298	Down regulated	RT-PCR	17 fold reduction		59 tumor cell lines derived from Melanoma and from cancers of the Gastrointestinal tract, Kidney, Ovary, Breast, Prostate, Lung and Central Nervous System and Leukemia.	A set of 13 corresponding normal tissues	Gaur et al., Cancer Res., 2007	17363563
Rechecked by a colleague	hsa-miR-328	Colon	16	67236224	67236298	Down regulated	RT-PCR	Patients samples (log10)= -0.52 fold reduction, Cell lines (log10)= -0.65 fold reduction.		Colorectal tumor tissues, 15 Colorectal cancer cell lines viz., HCT15, RKO, DLD1, Lovo, LS411, SW1417, Caco2, LS513, SW1116, HCT116, SW480, Colo320, SW620, WiDR and LS174.	Normal colorectal tissues, Human normal colon cell type- CDC18Co.	Bandrés et al., Molecular Cancer, 2006	16854228
Rechecked by a colleague	hsa-miR-329	Uterus/Endometrial_cancer				Down regulated	Microarray	At least 2 fold reduction	1.87X10-7	55 Human uterine Leiomyomas.	55 Human uterine Leiomyomas matched myometrium	Wang et al., Genes, chromosomes & cancer, 2007	17243163
Rechecked by a colleague	hsa-miR-33	Colon				Deleted						Yanaihara et al., Cancer cell, 2006	16530703
Rechecked by a colleague	hsa-miR-33	Lung				Down regulated	Microarray		6.83X10-4	104 primary lung cancerous tissues	104 primary lung cancer corresponding non cancerous lung tissues	Yanaihara et al., Cancer cell, 2006	16530703
Rechecked by a colleague	hsa-miR-330	CNS	19	46142252	46142345	Down regulated	RT-PCR	34 fold reduction		59 tumor cell lines derived from Melanoma and from cancers of the Gastrointestinal tract, Kidney, Ovary, Breast, Prostate, Lung and Central Nervous System and Leukemia.	A set of 13 corresponding normal tissues	Gaur et al., Cancer Res., 2007	17363563
Rechecked by a colleague	hsa-miR-331	ALL	12	95702196	95702289	Up regulated	RT-PCR	74.03 fold increase		Acute lymphoblastic leukemia (ALL) samples from 7 patients diagnosed with ALL of various subtypes including biphenotypic, pro-B, T and B, T and Calla+. Chronic lymphocytic leukemia (CLL) samples from 9 patients diagnosed with CLL.	Normal CD19+ cells.	Zanette et al., Braz J Med Biol Res, 2007	17934639
Rechecked by a colleague	hsa-miR-331	CLL	12	95702196	95702289	Up regulated	RT-PCR	40.93 fold increase		Acute lymphoblastic leukemia (ALL) samples from 7 patients diagnosed with ALL of various subtypes including biphenotypic, pro-B, T and B, T and Calla+. Chronic lymphocytic leukemia (CLL) samples from 9 patients diagnosed with CLL.	Normal CD19+ cells.	Zanette et al., Braz J Med Biol Res, 2007	17934639
Rechecked by a colleague	hsa-miR-331	CNS	12	95702196	95702289	Down regulated	RT-PCR	6.7 fold reduction		59 tumor cell lines derived from Melanoma and from cancers of the Gastrointestinal tract, Kidney, Ovary, Breast, Prostate, Lung and Central Nervous System and Leukemia.	A set of 13 corresponding normal tissues	Gaur et al., Cancer Res., 2007	17363563
Rechecked by a colleague	hsa-miR-338	CNS	17	79099683	79099749	Down regulated	RT-PCR	18.8 fold reduction		59 tumor cell lines derived from Melanoma and from cancers of the Gastrointestinal tract, Kidney, Ovary, Breast, Prostate, Lung and Central Nervous System and Leukemia.	A set of 13 corresponding normal tissues	Gaur et al., Cancer Res., 2007	17363563
Rechecked by a colleague	hsa-miR-340	CNS	5	179442303	179442397	Down regulated	RT-PCR	26.6 fold reduction		59 tumor cell lines derived from Melanoma and from cancers of the Gastrointestinal tract, Kidney, Ovary, Breast, Prostate, Lung and Central Nervous System and Leukemia.	A set of 13 corresponding normal tissues	Gaur et al., Cancer Res., 2007	17363563
Rechecked by a colleague	hsa-miR-342	CNS	14	100575992	100576090	Down regulated	RT-PCR	11 fold reduction		59 tumor cell lines derived from Melanoma and from cancers of the Gastrointestinal tract, Kidney, Ovary, Breast, Prostate, Lung and Central Nervous System and Leukemia.	A set of 13 corresponding normal tissues	Gaur et al., Cancer Res., 2007	17363563
Rechecked by a colleague	hsa-miR-342	Colon	14	100575992	100576090	Down regulated	RT-PCR	3.4 fold reduction		59 tumor cell lines derived from Melanoma and from cancers of the Gastrointestinal tract, Kidney, Ovary, Breast, Prostate, Lung and Central Nervous System and Leukemia.	A set of 13 corresponding normal tissues	Gaur et al., Cancer Res., 2007	17363563
Rechecked by a colleague	hsa-miR-345	CNS	14	100774196	100774293	Down regulated	RT-PCR	2.8 fold reduction		59 tumor cell lines derived from Melanoma and from cancers of the Gastrointestinal tract, Kidney, Ovary, Breast, Prostate, Lung and Central Nervous System and Leukemia.	A set of 13 corresponding normal tissues	Gaur et al., Cancer Res., 2007	17363563
Rechecked by a colleague	hsa-miR-346	CNS	10	88024451	88024545	Down regulated	RT-PCR	42.3 fold reduction		59 tumor cell lines derived from Melanoma and from cancers of the Gastrointestinal tract, Kidney, Ovary, Breast, Prostate, Lung and Central Nervous System and Leukemia.	A set of 13 corresponding normal tissues	Gaur et al., Cancer Res., 2007	17363563
Rechecked by a colleague	hsa-miR-34a	CLL	1	9211727	9211836	Up regulated	RT-PCR	15.73 fold increase		Acute lymphoblastic leukemia (ALL) samples from 7 patients diagnosed with ALL of various subtypes including biphenotypic, pro-B, T and B, T and Calla+. Chronic lymphocytic leukemia (CLL) samples from 9 patients diagnosed with CLL.	Normal CD19+ cells.	Zanette et al., Braz J Med Biol Res, 2007	17934639
Rechecked by a colleague	hsa-miR-34a	CNS	1	9211727	9211836	Down regulated	RT-PCR	18.6 fold reduction		59 tumor cell lines derived from Melanoma and from cancers of the Gastrointestinal tract, Kidney, Ovary, Breast, Prostate, Lung and Central Nervous System and Leukemia.	A set of 13 corresponding normal tissues	Gaur et al., Cancer Res., 2007	17363563
Rechecked by a colleague	hsa-miR-34a	Lung	1	9211727	9211836	Down regulated						Dalmy and Edwards., Oncogene, 2006	17028596
Rechecked by a colleague	hsa-miR-34a	Uterus/Endometrial_cancer	1	9211727	9211836	Up regulated	Microarray	At least 2 fold increase	3.72X10-6	55 Human uterine Leiomyomas.	55 Human uterine Leiomyomas matched myometrium	Wang et al., Genes, chromosomes & cancer, 2007	17243163
Rechecked by a colleague	hsa-miR-34a-1	Breast				Deleted						Calin et al., PNAS, 2004	14973191
Rechecked by a colleague	hsa-miR-34a-1	Lung				Deleted						Calin et al., PNAS, 2004	14973191
Rechecked by a colleague	hsa-miR-34a-2	Breast				Deleted						Calin et al., PNAS, 2004	14973191
Rechecked by a colleague	hsa-miR-34a-2	Lung				Deleted						Calin et al., PNAS, 2004	14973191
Rechecked by a colleague	hsa-miR-350	Uterus/Endometrial_cancer				Down regulated	Microarray	At least 2 fold reduction	2.73X10-9	55 Human uterine Leiomyomas.	55 Human uterine Leiomyomas matched myometrium	Wang et al., Genes, chromosomes & cancer, 2007	17243163
Rechecked by a colleague	hsa-miR-361	CNS	X	85158641	85158712	Down regulated	RT-PCR	7.8 fold reduction		59 tumor cell lines derived from Melanoma and from cancers of the Gastrointestinal tract, Kidney, Ovary, Breast, Prostate, Lung and Central Nervous System and Leukemia.	A set of 13 corresponding normal tissues	Gaur et al., Cancer Res., 2007	17363563
Rechecked by a colleague	hsa-miR-370	CNS	14	101377476	101377550	Down regulated	RT-PCR	10.8 fold reduction		59 tumor cell lines derived from Melanoma and from cancers of the Gastrointestinal tract, Kidney, Ovary, Breast, Prostate, Lung and Central Nervous System and Leukemia.	A set of 13 corresponding normal tissues	Gaur et al., Cancer Res., 2007	17363563
Rechecked by a colleague	hsa-miR-370	HCC/Liver	14	101377476	101377550	Up regulated						Varnholt et al., Hepatology, 2008	18307259
Rechecked by a colleague	hsa-mir-372	Testicular_germ-cell_tumors	19	54291144	54291210	hyper-expressed	Microarray, qRT-PCR			Testicular germcell tumor of adolescents and adults		Voorhoeve et al., cell. 2006	16564011
Rechecked by a colleague	hsa-mir-373	Testicular_germ-cell_tumors	19	54291959	54292027	hyper-expressed	Microarray, qRT-PCR			Testicular germcell tumor of adolescents and adults		Voorhoeve et al., cell. 2006	16564011
Rechecked by a colleague	hsa-miR-375	CNS	2	219866367	219866430	Down regulated	RT-PCR	8.6 fold reduction		59 tumor cell lines derived from Melanoma and from cancers of the Gastrointestinal tract, Kidney, Ovary, Breast, Prostate, Lung and Central Nervous System and Leukemia.	A set of 13 corresponding normal tissues	Gaur et al., Cancer Res., 2007	17363563
Rechecked by a colleague	hsa-miR-375	Colon	2	219866367	219866430	Down regulated	RT-PCR	5.8 fold reduction		59 tumor cell lines derived from Melanoma and from cancers of the Gastrointestinal tract, Kidney, Ovary, Breast, Prostate, Lung and Central Nervous System and Leukemia.	A set of 13 corresponding normal tissues	Gaur et al., Cancer Res., 2007	17363563
Rechecked by a colleague	hsa-miR-375	Pancreas	2	219866367	219866430	Down regulated	Microarray	2.17 fold reduction		Samples from 65 pancreatic adenocarcinoma and 42 chronic pancreatitis patients.	Normal pancreatic tissues	Bloomston et al., JAMA, 2007.	17473300
Rechecked by a colleague	hsa-miR-376a	CNS				Down regulated	RT-PCR	7 fold reduction		59 tumor cell lines derived from Melanoma and from cancers of the Gastrointestinal tract, Kidney, Ovary, Breast, Prostate, Lung and Central Nervous System and Leukemia.	A set of 13 corresponding normal tissues	Gaur et al., Cancer Res., 2007	17363563
Rechecked by a colleague	hsa-miR-376a	Colon				Down regulated	RT-PCR	13 fold reduction		59 tumor cell lines derived from Melanoma and from cancers of the Gastrointestinal tract, Kidney, Ovary, Breast, Prostate, Lung and Central Nervous System and Leukemia.	A set of 13 corresponding normal tissues	Gaur et al., Cancer Res., 2007	17363563
Rechecked by a colleague	hsa-miR-376b	Uterus/Endometrial_cancer	14	101506773	101506872	Down regulated	Microarray	At least 2 fold reduction	3.94X10-7	55 Human uterine Leiomyomas.	55 Human uterine Leiomyomas matched myometrium	Wang et al., Genes, chromosomes & cancer, 2007	17243163
Rechecked by a colleague	hsa-miR-378	Colon	5	149112388	149112453	Down regulated	RT-PCR	13.3 fold reduction		59 tumor cell lines derived from Melanoma and from cancers of the Gastrointestinal tract, Kidney, Ovary, Breast, Prostate, Lung and Central Nervous System and Leukemia.	A set of 13 corresponding normal tissues	Gaur et al., Cancer Res., 2007	17363563
Rechecked by a colleague	hsa-miR-379	CNS	14	101488403	101488469	Down regulated	RT-PCR	25.6 fold reduction		59 tumor cell lines derived from Melanoma and from cancers of the Gastrointestinal tract, Kidney, Ovary, Breast, Prostate, Lung and Central Nervous System and Leukemia.	A set of 13 corresponding normal tissues	Gaur et al., Cancer Res., 2007	17363563
Rechecked by a colleague	hsa-miR-379	Colon	14	101488403	101488469	Down regulated	RT-PCR	22 fold reduction		59 tumor cell lines derived from Melanoma and from cancers of the Gastrointestinal tract, Kidney, Ovary, Breast, Prostate, Lung and Central Nervous System and Leukemia.	A set of 13 corresponding normal tissues	Gaur et al., Cancer Res., 2007	17363563
Rechecked by a colleague	hsa-miR-382	CNS	14	101520643	101520718	Down regulated	RT-PCR	9.7 fold reduction		59 tumor cell lines derived from Melanoma and from cancers of the Gastrointestinal tract, Kidney, Ovary, Breast, Prostate, Lung and Central Nervous System and Leukemia.	A set of 13 corresponding normal tissues	Gaur et al., Cancer Res., 2007	17363563
Rechecked by a colleague	hsa-miR-383	CNS	8	14710947	14711019	Down regulated	RT-PCR	83.6 fold reduction		59 tumor cell lines derived from Melanoma and from cancers of the Gastrointestinal tract, Kidney, Ovary, Breast, Prostate, Lung and Central Nervous System and Leukemia.	A set of 13 corresponding normal tissues	Gaur et al., Cancer Res., 2007	17363563
Rechecked by a colleague	hsa-miR-411	Uterus/Endometrial_cancer	14	101489662	101489757	Down regulated	Microarray	At least 2 fold reduction	5.3X10-7	55 Human uterine Leiomyomas.	55 Human uterine Leiomyomas matched myometrium	Wang et al., Genes, chromosomes & cancer, 2007	17243163
Rechecked by a colleague	hsa-miR-412	Uterus/Endometrial_cancer	14	101531784	101531874	Down regulated	Microarray	At least 2 fold reduction	1.07X10-8	55 Human uterine Leiomyomas.	55 Human uterine Leiomyomas matched myometrium	Wang et al., Genes, chromosomes & cancer, 2007	17243163
Rechecked by a colleague	hsa-miR-422a	Colon	15	64163129	64163218	Down regulated	RT-PCR	9.5 fold reduction		59 tumor cell lines derived from Melanoma and from cancers of the Gastrointestinal tract, Kidney, Ovary, Breast, Prostate, Lung and Central Nervous System and Leukemia.	A set of 13 corresponding normal tissues	Gaur et al., Cancer Res., 2007	17363563
Rechecked by a colleague	hsa-miR-422b	CNS				Down regulated	RT-PCR	4.2 fold reduction		59 tumor cell lines derived from Melanoma and from cancers of the Gastrointestinal tract, Kidney, Ovary, Breast, Prostate, Lung and Central Nervous System and Leukemia.	A set of 13 corresponding normal tissues	Gaur et al., Cancer Res., 2007	17363563
Rechecked by a colleague	hsa-miR-422b	Colon				Down regulated	RT-PCR	27.3 fold reduction		59 tumor cell lines derived from Melanoma and from cancers of the Gastrointestinal tract, Kidney, Ovary, Breast, Prostate, Lung and Central Nervous System and Leukemia.	A set of 13 corresponding normal tissues	Gaur et al., Cancer Res., 2007	17363563
Rechecked by a colleague	hsa-miR-424	Colon	X	133680644	133680741	Down regulated	RT-PCR	16.6 fold reduction		59 tumor cell lines derived from Melanoma and from cancers of the Gastrointestinal tract, Kidney, Ovary, Breast, Prostate, Lung and Central Nervous System and Leukemia.	A set of 13 corresponding normal tissues	Gaur et al., Cancer Res., 2007	17363563
Rechecked by a colleague	hsa-miR-425	CNS	3	49057581	49057667	Down regulated	RT-PCR	13.6 fold reduction		59 tumor cell lines derived from Melanoma and from cancers of the Gastrointestinal tract, Kidney, Ovary, Breast, Prostate, Lung and Central Nervous System and Leukemia.	A set of 13 corresponding normal tissues	Gaur et al., Cancer Res., 2007	17363563
Rechecked by a colleague	hsa-miR-7-2	Kidney	15	89155056	89155165	Up regulated	Microarray	1.25 fold increase	0	Carcinoma- 20, Benign renal tumor- 4	Normal parenchyma- 3	Gottardo et al., Urology oncology 2007	17826655
Rechecked by a colleague	hsa-mir-9	Lung				Down regulated	Microarray		6.50X10-6	104 primary lung cancerous tissues	104 primary lung cancer corresponding non cancerous lung tissues	Yanaihara et al., Cancer cell, 2006	16530703
Rechecked by a colleague	hsa-miR-9-1	Breast	1	156390133	156390221	Up regulated	Microarray		9.12X10-3	76 primary brerast tumor tissues. Breast cancer cell lines are: Hs578-T, MCF7, T47D, BT20, SK-BR-3, HBL100, HCC2218, MDA-MB-175, MDA-MB-231, MDA-MB-361, MDA-MB-435, MDAMB- 436, MDA-MB-453, and MDA-MB-468.	6 pools of 5 normal breast tissues each and 4 additional single breast tissues.	Iorio et al., Cancer Res., 2005	16103053
Rechecked by a colleague	hsa-miR-92-2	Pancreas				Up regulated	Microarray		2.5X10-3	lung, breast, stomach, prostate, colon and pancreatic tumor tissue.	lung, breast, stomach, prostate, colon and pancreatic normal tissue.	Volinia et al., PNAS, 2006	16461460
Rechecked by a colleague	hsa-miR-92-2	Prostate				Up regulated	Microarray		2.5X10-3	lung, breast, stomach, prostate, colon and pancreatic tumor tissue.	lung, breast, stomach, prostate, colon and pancreatic normal tissue.	Volinia et al., PNAS, 2006	16461460
Rechecked by a colleague	hsa-mir-92-2	Stomach				Up regulated	Microarray		2.5X10-3	lung, breast, stomach, prostate, colon and pancreatic tumor tissue.	lung, breast, stomach, prostate, colon and pancreatic normal tissue.	Volinia et al., PNAS, 2006	16461460
Rechecked by a colleague	hsa-mir-92a-1	Follicular_lymphoma	13	92003568	92003645	Up regulated/ Amplified						Calin et al., PNAS, 2004	14973191
Rechecked by a colleague	hsa-miR-95	Lung	4	8007028	8007108	Down regulated	Microarray		1.48X10-5	104 primary lung cancerous tissues	104 primary lung cancer corresponding non cancerous lung tissues	Yanaihara et al., Cancer cell, 2006	16530703
Rechecked by a colleague	hsa-miR-96	Colon	7	129414532	129414609	Up regulated	RT-PCR	Patients samples (log10)= 1.04 fold increase, Cell lines (log10)= 1.99 fold increase.		Colorectal tumor tissues, 15 Colorectal cancer cell lines viz., HCT15, RKO, DLD1, Lovo, LS411, SW1417, Caco2, LS513, SW1116, HCT116, SW480, Colo320, SW620, WiDR and LS174.	Normal colorectal tissues, Human normal colon cell type- CDC18Co.	Bandrés et al., Molecular Cancer, 2006	16854228
Rechecked by a colleague	hsa-miR-98	CNS	X	53583184	53583302	Down regulated	RT-PCR	10.5 fold reduction		59 tumor cell lines derived from Melanoma and from cancers of the Gastrointestinal tract, Kidney, Ovary, Breast, Prostate, Lung and Central Nervous System and Leukemia.	A set of 13 corresponding normal tissues	Gaur et al., Cancer Res., 2007	17363563
Rechecked by a colleague	hsa-miR-99	Pancreas				Up regulated	Microarray	2.98 fold increase		Samples from 65 pancreatic adenocarcinoma and 42 chronic pancreatitis patients.	Normal pancreatic tissues	Bloomston et al., JAMA, 2007.	17473300
Rechecked by a colleague	hsa-miR-99a	Colon	21	17911409	17911489	Down regulated	RT-PCR	52 fold reduction		59 tumor cell lines derived from Melanoma and from cancers of the Gastrointestinal tract, Kidney, Ovary, Breast, Prostate, Lung and Central Nervous System and Leukemia.	A set of 13 corresponding normal tissues	Gaur et al., Cancer Res., 2007	17363563
Rechecked by a colleague	hsa-miR-99a	Hematologic	21	17911409	17911489	Down regulated	RT-PCR	7.6 fold reduction		59 tumor cell lines derived from Melanoma and from cancers of the Gastrointestinal tract, Kidney, Ovary, Breast, Prostate, Lung and Central Nervous System and Leukemia.	A set of 13 corresponding normal tissues	Gaur et al., Cancer Res., 2007	17363563
Rechecked by a colleague	hsa-miR-99a	Lung	21	17911409	17911489	Deleted	Northern blotting			Sample from 12 patients diagnosed with CLL and 7 human lung cancer cell lines viz., Calu-3, H1299, H522, H460, H23, H1650, and H1573.	Normal lung	Calin et al., PNAS, 2004	14973191
Rechecked by a colleague	hsa-miR-99a	Uterus/Endometrial_cancer	21	17911409	17911489	Up regulated	Microarray, qRT-PCR	At least 2 fold increase	1.15X10-7	55 Human uterine Leiomyomas.	55 Human uterine Leiomyomas matched myometrium	Wang et al., Genes, chromosomes & cancer, 2007	17243163
Rechecked by a colleague	hsa-miR-99b	CNS	19	52195865	52195934	Down regulated	RT-PCR	3.2 fold reduction		59 tumor cell lines derived from Melanoma and from cancers of the Gastrointestinal tract, Kidney, Ovary, Breast, Prostate, Lung and Central Nervous System and Leukemia.	A set of 13 corresponding normal tissues	Gaur et al., Cancer Res., 2007	17363563
Rechecked by a colleague	hsa-miR-99b	Hematologic	19	52195865	52195934	Down regulated	RT-PCR	9 fold reduction		59 tumor cell lines derived from Melanoma and from cancers of the Gastrointestinal tract, Kidney, Ovary, Breast, Prostate, Lung and Central Nervous System and Leukemia.	A set of 13 corresponding normal tissues	Gaur et al., Cancer Res., 2007	17363563

## Sheet: Sheet2
							Cancer gene database
							Among the putative targets, we specified
							known cancer genes (tumor suppressors and oncogenes) as
							identified in the Cancer Gene Census at www.sanger.ac.uk
							genetics CGP Census or reported by OMIM at www.ncbi.nlm.
							nih.gov.
