# Supplementary material for: Development of the human cancer microRNA network
Source: Silence. 2010 Feb 2;1:6. doi: 10.1186/1758-907X-1-6 (PMC2835996; doi:10.1186/1758-907X-1-6)
Supplement: Additional file 2 — Table S2 - Cancer specific miRNAs. A list of cancer specific miRNAs, specific tissue type and dysregulation pattern are given in Table S2. Here we consider one miRNA as tissue specific (or cancer specific) if it is significantly dysregulated in at most two cancer tissue types. [file 1758-907X-1-6-S2.XLS]

## Sheet: Sheet1
Supplementary Table S2 - cancer specific miRNAs
Cancer Type	miRNA	Expression
Breast	hsa-let-7a-3	Down regulated
Colon	hsa-let-7a-3	Down regulated
CNS	hsa-miR-1	Down regulated
Hematologic	hsa-miR-1	Down regulated
Bladder (Urothelial)	hsa-miR-103-1	Up regulated
Pancreas	hsa-miR-103-2	Up regulated
Lung	hsa-miR-106b	Up regulated
Breast	hsa-miR-10b	Down regulated
Pancreas	hsa-miR-10b	Up regulated
HCC/Liver	hsa-miR-122	Up regulated
Breast	hsa-miR-122a	Up regulated
Lung	hsa-mir-123	Deleted
Lung	hsa-mir-124a-3	Down regulated
Breast	hsa-miR-125b-2	Down regulated
CNS	hsa-miR-128a	Down regulated
Colon	hsa-miR-129	Down regulated
CNS	hsa-miR-134	Down regulated
Colon	hsa-miR-135b	Up regulated
Breast	hsa-miR-136b	Up regulated
CNS	hsa-miR-137	Down regulated
Melanoma	hsa-miR-137	Over expresed
CNS	hsa-miR-138	Down regulated
Nasopharyngeal/Nasal	hsa-miR-138-1	Deleted
CNS	hsa-miR-139	Down regulated
Colon	hsa-miR-139	Down regulated
Ovary	hsa-miR-141	Up regulated
CNS	hsa-miR-142-3p	Down regulated
CNS	hsa-miR-142-5p	Down regulated
Pancreas	hsa-miR-148a	Down regulated
Pancreas	hsa-miR-148b	Down regulated
Breast	hsa-miR-149	Up regulated
Uterus/Endometrial_cancer	hsa-miR-149	Down regulated
CNS	hsa-miR-151	Down regulated
Colon	hsa-miR-152	Down regulated
Hematologic	hsa-miR-152	Down regulated
CNS	hsa-miR-154*	Down regulated
B-Cell-CLL	hsa-miR-15a	Down regulated/ Deleted
Colon	hsa-miR-15a	Down regulated
Colon	hsa-miR-15b	Up regulated
Uterus/Endometrial_cancer	hsa-miR-16-1	Up regulated
B-Cell-CLL	hsa-miR-16-2	Down regulated/ Deleted
CNS	hsa-miR-17-3p	Down regulated
Lung	hsa-mir-17-3p	Up regulated
Pancreas	hsa-miR-181d	Up regulated
Colon	hsa-miR-183	Up regulated
Uterus/Endometrial_cancer	hsa-miR-184	Down regulated
Bladder (Urothelial)	hsa-miR-185	Up regulated
Kidney	hsa-miR-185	Up regulated
Thyroid	hsa-miR-187	Up regulated
CNS	hsa-miR-190	Down regulated
Colon	hsa-miR-190	Down regulated
Lung	hsa-mir-192	Down regulated
HCC/Liver	hsa-miR-198	Down regulated
Lung	hsa-miR-198	Down regulated
Follicular_lymphoma	hsa-mir-19b-1	Amplified
HCC/Liver	hsa-miR-200a	Downregulated
Ovary	hsa-miR-200a	Up regulated
Ovary	hsa-miR-200b	Up regulated
Colon	hsa-miR-200c	Up regulated
Ovary	hsa-miR-200c	Up regulated
Breast	hsa-miR-202	Up regulated
Breast	hsa-miR-206	Up regulated
Uterus/Endometrial_cancer	hsa-miR-215	Down regulated
Lung	hsa-miR-216-prec	Down regulated
CNS	hsa-miR-219	Down regulated
Lung	hsa-miR-219-1	Down regulated
HCC/Liver	hsa-miR-22	Deleted
Hematologic	hsa-miR-22	Down regulated
Pancreas	hsa-miR-222	Up regulated
Thyroid	hsa-miR-222	Up regulated
Prostate	hsa-miR-25	Up regulated
Stomach	hsa-mir-25	Up regulated
Bladder (Urothelial)	hsa-miR-26b	Up regulated
CNS	hsa-miR-26b	Down regulated
Uterus/Endometrial_cancer	hsa-miR-27a	Up regulated
Bladder (Urothelial)	hsa-miR-27b	Deleted
Lung	hsa-miR-27b	Down regulated
Hematologic	hsa-miR-28	Down regulated
Kidney	hsa-miR-28	Up regulated
Uterus/Endometrial_cancer	hsa-miR-292-3p	Down regulated
Uterus/Endometrial_cancer	hsa-miR-295	Down regulated
Colon	hsa-miR-297-3	Amplified
CLL	hsa-miR-29a	Up regulated
Colon	hsa-miR-30a-3p	Down regulated
Lung	hsa-miR-30a-5p	Down regulated
CNS	hsa-miR-30b	Down regulated
CNS	hsa-miR-30d	Down regulated
Colon	hsa-miR-31	Up regulated
CNS	hsa-miR-321	Down regulated
CNS	hsa-miR-323	Down regulated
CNS	hsa-miR-324-3p	Down regulated
Uterus/Endometrial_cancer	hsa-miR-324-3p	Down regulated
CNS	hsa-miR-324-5p	Down regulated
Uterus/Endometrial_cancer	hsa-miR-324-5p	Down regulated
Uterus/Endometrial_cancer	hsa-miR-326	Down regulated
CNS	hsa-miR-328	Down regulated
Colon	hsa-miR-328	Down regulated
Uterus/Endometrial_cancer	hsa-miR-329	Down regulated
Colon	hsa-miR-33	Deleted
Lung	hsa-miR-33	Down regulated
CNS	hsa-miR-330	Down regulated
CNS	hsa-miR-338	Down regulated
CNS	hsa-miR-340	Down regulated
CNS	hsa-miR-342	Down regulated
Colon	hsa-miR-342	Down regulated
CNS	hsa-miR-345	Down regulated
CNS	hsa-miR-346	Down regulated
Uterus/Endometrial_cancer	hsa-miR-350	Down regulated
CNS	hsa-miR-361	Down regulated
CNS	hsa-miR-370	Down regulated
HCC/Liver	hsa-miR-370	Up regulated
Testicular_germ-cell_tumors	hsa-mir-372	hyper-expressed
Testicular_germ-cell_tumors	hsa-mir-373	hyper-expressed
CNS	hsa-miR-376a	Down regulated
Colon	hsa-miR-376a	Down regulated
Uterus/Endometrial_cancer	hsa-miR-376b	Down regulated
Colon	hsa-miR-378	Down regulated
CNS	hsa-miR-379	Down regulated
Colon	hsa-miR-379	Down regulated
CNS	hsa-miR-382	Down regulated
CNS	hsa-miR-383	Down regulated
Uterus/Endometrial_cancer	hsa-miR-411	Down regulated
Uterus/Endometrial_cancer	hsa-miR-412	Down regulated
Colon	hsa-miR-422a	Down regulated
CNS	hsa-miR-422b	Down regulated
Colon	hsa-miR-422b	Down regulated
Colon	hsa-miR-424	Down regulated
CNS	hsa-miR-425	Down regulated
Kidney	hsa-miR-7-2	Up regulated
Lung	hsa-mir-9	Down regulated
Breast	hsa-miR-9-1	Up regulated
Lung	hsa-miR-95	Down regulated
Colon	hsa-miR-96	Up regulated
CNS	hsa-miR-98	Down regulated
CNS	hsa-miR-99b	Down regulated
Hematologic	hsa-miR-99b	Down regulated

## Sheet: Sheet2
							Cancer gene database
							Among the putative targets, we specified
							known cancer genes (tumor suppressors and oncogenes) as
							identified in the Cancer Gene Census at www.sanger.ac.uk
							genetics CGP Census or reported by OMIM at www.ncbi.nlm.
							nih.gov.
